# Supplementary material for: A comprehensive map of the influenza A virus replication cycle
Source: BMC Syst Biol. 2013 Oct 2;7:97. doi: 10.1186/1752-0509-7-97 (PMC3819658; doi:10.1186/1752-0509-7-97)
Supplement: Additional file 5 — Entities & Reactions List of FluMap. This is a list of the entities (such as proteins, genes, etc.) and reactions (interactions between entities) in FluMap. [file 1752-0509-7-97-S5.xlsx]

## Sheet: Summary
class	number of entities	number of duplicate	hidden in the complex	number of species list		class	V, H	V	H	-	Total	V: viral, H: host, V, H: both viral & host factors -: others	データの個数 / class	列ラベル
ANTISENSE_RNA	11	3	8	3		ANTISENSE_RNA		10	1		11		行ラベル	V, H	V	H	-	総計
COMPLEX	212	0	-	212		COMPLEX	65	46	101		212		ANTISENSE_RNA		11	3		14
DEGRADED	3	0	-	3		DEGRADED		1	2		3		COMPLEX	65	46	101		212
DRUG	18	0	-	18		DRUG				18	18		DEGRADED		1	2		3
GENE	30	22	8	22		GENE			30		30		DRUG				18	18
ION	12	0	-	12		ION			12		12		GENE			52		52
PHENOTYPE	55	0	-	55		PHENOTYPE		7	48		55		ION			12		12
PROTEIN	558	208	227	331		PROTEIN		60	498		558		PHENOTYPE		7	48		55
RNA	36	14	21	15		RNA		20	16		36		PROTEIN		72	694		766
SIMPLE_MOLECULE	18	0	-	18		SIMPLE_MOLECULE			18		18		RNA		22	28		50
UNKNOWN	7	0	-	7		UNKNOWN			4	3	7		SIMPLE_MOLECULE			18		18
Total	960	247	264	696		Total	65	144	730	21	960		UNKNOWN			4	3	7
													総計	65	159	962	21	1207
Reaction Type	Total
DISSOCIATION	16
HETERODIMER_ASSOCIATION	94
KNOWN_TRANSITION_OMITTED	27
NEGATIVE_INFLUENCE	19
POSITIVE_INFLUENCE	18
REDUCED_TRIGGER	3
STATE_TRANSITION	140
TRANSCRIPTION	26
TRANSLATION	10
TRANSPORT	69
TRIGGER	22
UNKNOWN_NEGATIVE_INFLUENCE	3
UNKNOWN_POSITIVE_INFLUENCE	7
UNKNOWN_TRANSITION	2
Total	456
*Reaction from Reactome	60

## Sheet: Entity_List
class	id	name	V or H	id_initial
ANTISENSE_RNA	arn1	viral_RNA	V	arn
ANTISENSE_RNA	arn18	PB2_vRNA	V	arn
ANTISENSE_RNA	arn14	NS_viral_RNA	V	arn
ANTISENSE_RNA	arn13	M_viral_RNA	V	arn
ANTISENSE_RNA	arn16	PA_viral_RNA	V	arn
ANTISENSE_RNA	arn17	PB1_viral_RNA	V	arn
ANTISENSE_RNA	arn15	HA_viral_RNA	V	arn
ANTISENSE_RNA	arn12	NA_viral_RNA	V	arn
ANTISENSE_RNA	arn11	NP_viral_RNA	V	arn
ANTISENSE_RNA	arn19	negative strand vRNA	H	arn
ANTISENSE_RNA	arn20	ssRNA	H	arn
RNA	rn1	18S rRNA	V	rn
RNA	rn4	28S rRNA	H	rn
RNA	rn3	5.8S rRNA	H	rn
RNA	rn2	5S rRNA	H	rn
RNA	rn57	HA_mRNA	V	rn
RNA	rn47	IFN-beta	H	rn
RNA	rn74	IL-18	H	rn
RNA	rn73	IL-1_beta_	H	rn
RNA	rn78	IL-33	H	rn
RNA	rn48	INF-alpha	H	rn
RNA	rn62	M1_mRNA	V	rn
RNA	rn63	M2_mRNA	V	rn
RNA	rn68	M_mRNA	V	rn
RNA	rn72	Met-tRNA	H	rn
RNA	rn58	NA_mRNA	V	rn
RNA	rn61	NEP/NS2_mRNA	V	rn
RNA	rn60	NP_mRNA	V	rn
RNA	rn50	NS1_mRNA	V	rn
RNA	rn8	NS2 mRNA	V	rn
RNA	rn69	NS_mRNA	V	rn
RNA	rn53	PA_mRNA	V	rn
RNA	rn75	PB1-F2_mRNA	V	rn
RNA	rn54	PB1_mRNA	V	rn
RNA	rn56	PB2_mRNA	V	rn
RNA	rn77	Viperin	H	rn
RNA	rn30	cRNA	H	rn
RNA	rn49	dsRNA	H	rn
RNA	rn70	host mRNA	H	rn
RNA	rn33	host_mRNA	H	rn
RNA	rn64	intron_containing_br_host-mRNA	H	rn
RNA	rn66	intronless_and_unspliced_br_viral_mRNAs	V	rn
RNA	rn71	intronless_br_host_mRNA	H	rn
RNA	rn65	spliced_br_viral_mRNAs	V	rn
RNA	rn76	svRNA	H	rn
RNA	rn37	viral_mRNA	V	rn
GENE	gn1	Inflammatory cytokines	H	gn
GENE	gn4	IFNs stimulated genes	H	gn
GENE	gn5	IL-1_beta_	H	gn
GENE	gn6	IL-18	H	gn
GENE	gn7	Inflamatory genes	H	gn
GENE	gn8	INF-alpha	H	gn
GENE	gn9	INF-beta	H	gn
GENE	gn11	Viperin	H	gn
GENE	gn12	ISRE	H	gn
GENE	gn13	GAS	H	gn
GENE	gn14	PKR	H	gn
GENE	gn15	Mx	H	gn
GENE	gn16	2'-5' OAS	H	gn
GENE	gn17	ADAR	H	gn
GENE	gn18	IRFs	H	gn
GENE	gn19	MHC	H	gn
GENE	gn20	p56	H	gn
GENE	gn21	RANTES	H	gn
GENE	gn22	TNF_alpha_	H	gn
GENE	gn23	IL-33	H	gn
GENE	gn24	IL-1	H	gn
GENE	gn25	IL-6	H	gn
GENE	gn26	IL-12	H	gn
GENE	gn27	IL-8	H	gn
GENE	gn28	MCP1	H	gn
GENE	gn29	IP10	H	gn
GENE	gn30	ICAM1	H	gn
GENE	gn31	RNaseL	H	gn
GENE	gn32	PML	H	gn
GENE	gn33	IFITMs	H	gn
PROTEIN	pr581	2' 5' OA	H	pr
PROTEIN	pr476	2' 5' OAS	H	pr
PROTEIN	pr618	AIF	H	pr
PROTEIN	pr12	ALADIN	H	pr
PROTEIN	pr566	ANT3	H	pr
PROTEIN	pr718	AP-1	H	pr
PROTEIN	pr755	AP-2	H	pr
PROTEIN	pr787	ARF1	H	pr
PROTEIN	pr638	ASC	H	pr
PROTEIN	pr711	ASK-1	H	pr
PROTEIN	pr716	ATF-2	H	pr
PROTEIN	pr599	Akt	H	pr
PROTEIN	pr517	Aly	H	pr
PROTEIN	pr658	Apaf1	H	pr
PROTEIN	pr699	Atg1/ULK1,2	H	pr
PROTEIN	pr701	Atg12	H	pr
PROTEIN	pr841	Atg14	H	pr
PROTEIN	pr702	Atg16	H	pr
PROTEIN	pr700	Atg5	H	pr
PROTEIN	pr672	BAD	H	pr
PROTEIN	pr798	BH-3 only proteins	H	pr
PROTEIN	pr622	Bak	H	pr
PROTEIN	pr619	Bax	H	pr
PROTEIN	pr610	Bcl-2	H	pr
PROTEIN	pr584	Bcl-xL	H	pr
PROTEIN	pr706	Beclin 1	H	pr
PROTEIN	pr661	Bid	H	pr
PROTEIN	pr747	CCL2	H	pr
PROTEIN	pr665	CCL5	H	pr
PROTEIN	pr742	CDKs	H	pr
PROTEIN	pr861	CKII	H	pr
PROTEIN	pr784	COPA	H	pr
PROTEIN	pr785	COPB1	H	pr
PROTEIN	pr786	COPB2	H	pr
PROTEIN	pr788	COPD	H	pr
PROTEIN	pr789	COPE	H	pr
PROTEIN	pr790	COPG	H	pr
PROTEIN	pr791	COPZ1	H	pr
PROTEIN	pr441	CPSF	H	pr
PROTEIN	pr782	CPSF100	H	pr
PROTEIN	pr783	CPSF160	H	pr
PROTEIN	pr604	CPSF30	H	pr
PROTEIN	pr781	CPSF73	H	pr
PROTEIN	pr664	Caspase 8	H	pr
PROTEIN	pr611	Caspase 9	H	pr
PROTEIN	pr612	Caspase3/7	H	pr
PROTEIN	pr646	Cathepsin B	H	pr
PROTEIN	pr633	Cbl	H	pr
PROTEIN	pr794	Cdk9	H	pr
PROTEIN	pr754	CrkL	H	pr
PROTEIN	pr25	Crm1	H	pr
PROTEIN	pr583	CypD	H	pr
PROTEIN	pr608	Cyto C	H	pr
PROTEIN	pr855	Dlg1	H	pr
PROTEIN	pr59	EAP	H	pr
PROTEIN	pr577	EGFR	H	pr
PROTEIN	pr437	ERK	H	pr
PROTEIN	pr715	ERK5	H	pr
PROTEIN	pr508	ERp57	H	pr
PROTEIN	pr636	Eps15	H	pr
PROTEIN	pr496	Epsin1	H	pr
PROTEIN	pr741	FADD	H	pr
PROTEIN	pr33	FAU	H	pr
PROTEIN	pr514	FIP	H	pr
PROTEIN	pr743	FLIP	H	pr
PROTEIN	pr697	FPPS	H	pr
PROTEIN	pr689	Fas	H	pr
PROTEIN	pr686	FasL	H	pr
PROTEIN	pr691	Furin	H	pr
PROTEIN	pr860	GPCR	H	pr
PROTEIN	pr2	GRSF-1	H	pr
PROTEIN	pr690	GSK3B	H	pr
PROTEIN	pr13	Gp210	H	pr
PROTEIN	pr632	Grb2	H	pr
PROTEIN	pr7	HA	V	pr
PROTEIN	pr472	HA1	V	pr
PROTEIN	pr473	HA2	V	pr
PROTEIN	pr552	HAT/TMPRSS11D	H	pr
PROTEIN	pr847	HRB	H	pr
PROTEIN	pr582	Hsc70	H	pr
PROTEIN	pr23	Hsp40	H	pr
PROTEIN	pr22	Hsp70	H	pr
PROTEIN	pr415	Hsp90	H	pr
PROTEIN	pr696	IFITM1,2,3	H	pr
PROTEIN	pr605	IFN-alpha	H	pr
PROTEIN	pr590	IFN-beta	H	pr
PROTEIN	pr680	IFN-gamma	H	pr
PROTEIN	pr674	IFNAR1	H	pr
PROTEIN	pr675	IFNAR2	H	pr
PROTEIN	pr681	IFNGR1	H	pr
PROTEIN	pr547	IKK-i	H	pr
PROTEIN	pr596	IKK_alpha_	H	pr
PROTEIN	pr597	IKK_beta_	H	pr
PROTEIN	pr592	IKK_epsilon_	H	pr
PROTEIN	pr642	IL-18	H	pr
PROTEIN	pr647	IL-1R	H	pr
PROTEIN	pr641	IL-1_beta_	H	pr
PROTEIN	pr684	IL-33	H	pr
PROTEIN	pr543	IPS-1	H	pr
PROTEIN	pr695	IRAK1	H	pr
PROTEIN	pr746	IRAK4	H	pr
PROTEIN	pr548	IRF3	H	pr
PROTEIN	pr549	IRF7	H	pr
PROTEIN	pr666	IRF9	H	pr
PROTEIN	pr843	ISG15	H	pr
PROTEIN	pr595	I_kappa_B	H	pr
PROTEIN	pr29	Importin alpha	H	pr
PROTEIN	pr36	Importin beta-1	H	pr
PROTEIN	pr678	JAK1	H	pr
PROTEIN	pr670	JNK	H	pr
PROTEIN	pr422	Karyopherin_beta_3	H	pr
PROTEIN	pr703	LC3-II	H	pr
PROTEIN	pr698	Lipid Droplet	H	pr
PROTEIN	pr168	Lipid Raft	H	pr
PROTEIN	pr17	M1	V	pr
PROTEIN	pr10	M2	V	pr
PROTEIN	pr857	MAGI1/2/3	H	pr
PROTEIN	pr448	MCM2	H	pr
PROTEIN	pr449	MCM3	H	pr
PROTEIN	pr450	MCM4	H	pr
PROTEIN	pr451	MCM5	H	pr
PROTEIN	pr452	MCM6	H	pr
PROTEIN	pr453	MCM7	H	pr
PROTEIN	pr435	MEK 1/2	H	pr
PROTEIN	pr714	MEK5	H	pr
PROTEIN	pr848	MK2/3	H	pr
PROTEIN	pr713	MKK3/6	H	pr
PROTEIN	pr712	MKK4/7	H	pr
PROTEIN	pr530	MLN51	H	pr
PROTEIN	pr772	MPS1	H	pr
PROTEIN	pr531	Magoh	H	pr
PROTEIN	pr521	Mft1	H	pr
PROTEIN	pr853	MxA	H	pr
PROTEIN	pr628	MyD88	H	pr
PROTEIN	pr3	NA	V	pr
PROTEIN	pr780	NCBP1	H	pr
PROTEIN	pr779	NCBP2	H	pr
PROTEIN	pr649	NEMO/IKK_gamma_	H	pr
PROTEIN	pr20	NEP/NS2	V	pr
PROTEIN	pr722	NLP1/CG1	H	pr
PROTEIN	pr630	NLRP3	H	pr
PROTEIN	pr140	NLRX1	H	pr
PROTEIN	pr34	NP	V	pr
PROTEIN	pr563	NPC	H	pr
PROTEIN	pr443	NS1	V	pr
PROTEIN	pr440	NS1-BP	V	pr
PROTEIN	pr558	Nucleophosmin	H	pr
PROTEIN	pr4	Nup107	H	pr
PROTEIN	pr737	Nup133	H	pr
PROTEIN	pr15	Nup153	H	pr
PROTEIN	pr16	Nup155	H	pr
PROTEIN	pr734	Nup160	H	pr
PROTEIN	pr723	Nup188	H	pr
PROTEIN	pr18	Nup205	H	pr
PROTEIN	pr19	Nup214	H	pr
PROTEIN	pr724	Nup35	H	pr
PROTEIN	pr725	Nup358/_br_RanBP2	H	pr
PROTEIN	pr736	Nup37	H	pr
PROTEIN	pr726	Nup43	H	pr
PROTEIN	pr11	Nup45	H	pr
PROTEIN	pr727	Nup50	H	pr
PROTEIN	pr739	Nup54	H	pr
PROTEIN	pr9	Nup58	H	pr
PROTEIN	pr738	Nup62	H	pr
PROTEIN	pr728	Nup75	H	pr
PROTEIN	pr729	Nup88	H	pr
PROTEIN	pr730	Nup93	H	pr
PROTEIN	pr735	Nup96	H	pr
PROTEIN	pr535	Nup98	H	pr
PROTEIN	pr644	P2X7	H	pr
PROTEIN	pr30	PA	V	pr
PROTEIN	pr8	PABP1	H	pr
PROTEIN	pr529	PABP2	H	pr
PROTEIN	pr559	PACT	H	pr
PROTEIN	pr26	PB1	V	pr
PROTEIN	pr399	PB1-F2	V	pr
PROTEIN	pr28	PB2	V	pr
PROTEIN	pr673	PDK1	H	pr
PROTEIN	pr568	PERK	H	pr
PROTEIN	pr710	PIAS	H	pr
PROTEIN	pr704	PIK3C3/_br_VPS34	H	pr
PROTEIN	pr705	PIK3R4	H	pr
PROTEIN	pr512	PKC	H	pr
PROTEIN	pr469	PKC_beta_II	H	pr
PROTEIN	pr484	PKCα	H	pr
PROTEIN	pr14	PKR	H	pr
PROTEIN	pr731	POM121	H	pr
PROTEIN	pr833	PSMA1	H	pr
PROTEIN	pr834	PSMA2	H	pr
PROTEIN	pr835	PSMA3	H	pr
PROTEIN	pr836	PSMA4	H	pr
PROTEIN	pr837	PSMA5	H	pr
PROTEIN	pr838	PSMA6	H	pr
PROTEIN	pr839	PSMA7	H	pr
PROTEIN	pr823	PSMB1	H	pr
PROTEIN	pr832	PSMB10	H	pr
PROTEIN	pr824	PSMB2	H	pr
PROTEIN	pr825	PSMB3	H	pr
PROTEIN	pr826	PSMB4	H	pr
PROTEIN	pr827	PSMB5	H	pr
PROTEIN	pr828	PSMB6	H	pr
PROTEIN	pr829	PSMB7	H	pr
PROTEIN	pr830	PSMB8	H	pr
PROTEIN	pr831	PSMB9	H	pr
PROTEIN	pr817	PSMC1	H	pr
PROTEIN	pr818	PSMC2	H	pr
PROTEIN	pr819	PSMC3	H	pr
PROTEIN	pr820	PSMC4	H	pr
PROTEIN	pr821	PSMC5	H	pr
PROTEIN	pr822	PSMC6	H	pr
PROTEIN	pr804	PSMD1	H	pr
PROTEIN	pr816	PSMD10	H	pr
PROTEIN	pr807	PSMD11	H	pr
PROTEIN	pr806	PSMD12	H	pr
PROTEIN	pr810	PSMD13	H	pr
PROTEIN	pr812	PSMD14	H	pr
PROTEIN	pr803	PSMD2	H	pr
PROTEIN	pr805	PSMD3	H	pr
PROTEIN	pr811	PSMD4	H	pr
PROTEIN	pr814	PSMD5	H	pr
PROTEIN	pr808	PSMD6	H	pr
PROTEIN	pr809	PSMD7	H	pr
PROTEIN	pr813	PSMD8	H	pr
PROTEIN	pr815	PSMD9	H	pr
PROTEIN	pr799	PSME1	H	pr
PROTEIN	pr800	PSME2	H	pr
PROTEIN	pr801	PSME3	H	pr
PROTEIN	pr802	PSMF1	H	pr
PROTEIN	pr667	PTEN	H	pr
PROTEIN	pr662	Procaspase 3/7	H	pr
PROTEIN	pr660	Procaspase 8	H	pr
PROTEIN	pr663	Procaspase 9	H	pr
PROTEIN	pr480	RACK1	H	pr
PROTEIN	pr603	RCC1	H	pr
PROTEIN	pr761	RIG	H	pr
PROTEIN	pr475	RIG-I	H	pr
PROTEIN	pr749	RIP1	H	pr
PROTEIN	pr562	RNA_polymerase_II	H	pr
PROTEIN	pr551	RNaseL	H	pr
PROTEIN	pr46	RPL10	H	pr
PROTEIN	pr47	RPL10A	H	pr
PROTEIN	pr48	RPL11	H	pr
PROTEIN	pr49	RPL12	H	pr
PROTEIN	pr50	RPL13	H	pr
PROTEIN	pr51	RPL13A	H	pr
PROTEIN	pr52	RPL14	H	pr
PROTEIN	pr53	RPL15	H	pr
PROTEIN	pr54	RPL17	H	pr
PROTEIN	pr55	RPL18	H	pr
PROTEIN	pr56	RPL18A	H	pr
PROTEIN	pr57	RPL19	H	pr
PROTEIN	pr58	RPL21	H	pr
PROTEIN	pr60	RPL23	H	pr
PROTEIN	pr61	RPL23A	H	pr
PROTEIN	pr62	RPL24	H	pr
PROTEIN	pr63	RPL26	H	pr
PROTEIN	pr64	RPL26L1	H	pr
PROTEIN	pr65	RPL27	H	pr
PROTEIN	pr66	RPL27A	H	pr
PROTEIN	pr67	RPL28	H	pr
PROTEIN	pr68	RPL29	H	pr
PROTEIN	pr69	RPL3	H	pr
PROTEIN	pr71	RPL30	H	pr
PROTEIN	pr72	RPL31	H	pr
PROTEIN	pr73	RPL32	H	pr
PROTEIN	pr75	RPL34	H	pr
PROTEIN	pr76	RPL35	H	pr
PROTEIN	pr77	RPL35A	H	pr
PROTEIN	pr78	RPL36	H	pr
PROTEIN	pr86	RPL36A	H	pr
PROTEIN	pr79	RPL37	H	pr
PROTEIN	pr80	RPL37A	H	pr
PROTEIN	pr81	RPL38	H	pr
PROTEIN	pr82	RPL39	H	pr
PROTEIN	pr70	RPL3L	H	pr
PROTEIN	pr83	RPL4	H	pr
PROTEIN	pr85	RPL41	H	pr
PROTEIN	pr87	RPL5	H	pr
PROTEIN	pr88	RPL6	H	pr
PROTEIN	pr89	RPL7	H	pr
PROTEIN	pr90	RPL7A	H	pr
PROTEIN	pr91	RPL8	H	pr
PROTEIN	pr92	RPL9	H	pr
PROTEIN	pr43	RPLP0	H	pr
PROTEIN	pr44	RPLP1	H	pr
PROTEIN	pr45	RPLP2	H	pr
PROTEIN	pr773	RPS 28	H	pr
PROTEIN	pr756	RPS10	H	pr
PROTEIN	pr757	RPS11	H	pr
PROTEIN	pr758	RPS12	H	pr
PROTEIN	pr759	RPS13	H	pr
PROTEIN	pr760	RPS14	H	pr
PROTEIN	pr765	RPS15A	H	pr
PROTEIN	pr762	RPS16	H	pr
PROTEIN	pr763	RPS17	H	pr
PROTEIN	pr778	RPS18	H	pr
PROTEIN	pr764	RPS19	H	pr
PROTEIN	pr766	RPS2	H	pr
PROTEIN	pr767	RPS20	H	pr
PROTEIN	pr768	RPS21	H	pr
PROTEIN	pr769	RPS23	H	pr
PROTEIN	pr770	RPS24	H	pr
PROTEIN	pr771	RPS25	H	pr
PROTEIN	pr27	RPS26	H	pr
PROTEIN	pr777	RPS27A	H	pr
PROTEIN	pr774	RPS29	H	pr
PROTEIN	pr32	RPS3	H	pr
PROTEIN	pr775	RPS3A	H	pr
PROTEIN	pr35	RPS4X	H	pr
PROTEIN	pr776	RPS4Y1	H	pr
PROTEIN	pr37	RPS5	H	pr
PROTEIN	pr38	RPS6	H	pr
PROTEIN	pr39	RPS7	H	pr
PROTEIN	pr40	RPS8	H	pr
PROTEIN	pr41	RPS9	H	pr
PROTEIN	pr42	RPSA	H	pr
PROTEIN	pr513	Rab11	H	pr
PROTEIN	pr651	Rab5	H	pr
PROTEIN	pr652	Rab7	H	pr
PROTEIN	pr732	Rae1/Gle2	H	pr
PROTEIN	pr534	Rae1/Gle2/mrnp41	H	pr
PROTEIN	pr462	Raf	H	pr
PROTEIN	pr409	Ran	H	pr
PROTEIN	pr602	RanGAP	H	pr
PROTEIN	pr463	Ras	H	pr
PROTEIN	pr859	S1P	H	pr
PROTEIN	pr858	S1P recptors	H	pr
PROTEIN	pr793	SAR1	H	pr
PROTEIN	pr856	SCRIB	H	pr
PROTEIN	pr709	SOCS	H	pr
PROTEIN	pr682	SOCS3	H	pr
PROTEIN	pr564	SR proteins	H	pr
PROTEIN	pr676	STAT1	H	pr
PROTEIN	pr677	STAT2	H	pr
PROTEIN	pr851	SUMO	H	pr
PROTEIN	pr31	Seh1	H	pr
PROTEIN	pr5	Staufen	H	pr
PROTEIN	pr500	Sulfatide	H	pr
PROTEIN	pr748	TAB2/3	H	pr
PROTEIN	pr668	TAK1	H	pr
PROTEIN	pr546	TBK1	H	pr
PROTEIN	pr567	TGF-beta1	H	pr
PROTEIN	pr624	TIRAP	H	pr
PROTEIN	pr588	TLR3	H	pr
PROTEIN	pr631	TLR7	H	pr
PROTEIN	pr556	TMPRSS13/MSPL	H	pr
PROTEIN	pr553	TMPRSS2	H	pr
PROTEIN	pr554	TMPRSS4	H	pr
PROTEIN	pr687	TNFR1	H	pr
PROTEIN	pr740	TNF_alpha_	H	pr
PROTEIN	pr852	TPSB2	H	pr
PROTEIN	pr745	TRADD	H	pr
PROTEIN	pr585	TRAF3	H	pr
PROTEIN	pr586	TRAF6	H	pr
PROTEIN	pr685	TRAIL	H	pr
PROTEIN	pr688	TRAIL-R	H	pr
PROTEIN	pr589	TRIF	H	pr
PROTEIN	pr573	TRIM25	H	pr
PROTEIN	pr679	TYK2	H	pr
PROTEIN	pr526	Tap/NXF1	H	pr
PROTEIN	pr459	Tat-SF1	H	pr
PROTEIN	pr854	Tetherin	H	pr
PROTEIN	pr629	Tollip	H	pr
PROTEIN	pr733	Tpr	H	pr
PROTEIN	pr516	UAP56	H	pr
PROTEIN	pr84	UBA52	H	pr
PROTEIN	pr601	USP11	H	pr
PROTEIN	pr840	UVRAG	H	pr
PROTEIN	pr576	VDAC1	H	pr
PROTEIN	pr693	Viperin	H	pr
PROTEIN	pr653	Vps4	H	pr
PROTEIN	pr532	Y14	H	pr
PROTEIN	pr413	actin	H	pr
PROTEIN	pr505	arylsulfatase A	H	pr
PROTEIN	pr717	c-Jun	H	pr
PROTEIN	pr509	calnexin	H	pr
PROTEIN	pr510	calreticulin	H	pr
PROTEIN	pr600	caspase-1	H	pr
PROTEIN	pr502	ceramide_galactosyltransferase	H	pr
PROTEIN	pr501	cerebroside_sulfotransferase	H	pr
PROTEIN	pr495	clathrin	H	pr
PROTEIN	pr795	cyclin T1	H	pr
PROTEIN	pr623	dynein	H	pr
PROTEIN	pr569	eIF2-alpha	H	pr
PROTEIN	pr570	eIF2-beta	H	pr
PROTEIN	pr571	eIF2-gamma	H	pr
PROTEIN	pr626	eIF2B	H	pr
PROTEIN	pr94	eIF3_alpha_	H	pr
PROTEIN	pr95	eIF3_beta_	H	pr
PROTEIN	pr96	eIF3_delta_	H	pr
PROTEIN	pr97	eIF3_epsilon_	H	pr
PROTEIN	pr98	eIF3_eta_	H	pr
PROTEIN	pr99	eIF3_gamma_	H	pr
PROTEIN	pr100	eIF3_theta_	H	pr
PROTEIN	pr101	eIF3_zeta_	H	pr
PROTEIN	pr103	eIF3c	H	pr
PROTEIN	pr104	eIF3e	H	pr
PROTEIN	pr105	eIF3k	H	pr
PROTEIN	pr846	eIF4A	H	pr
PROTEIN	pr845	eIF4E	H	pr
PROTEIN	pr844	eIF4G	H	pr
PROTEIN	pr491	eIF4GI	H	pr
PROTEIN	pr1	elF1A	H	pr
PROTEIN	pr533	elFA4III	H	pr
PROTEIN	pr419	hCLE	H	pr
PROTEIN	pr572	host protein	H	pr
PROTEIN	pr750	importin alpha	H	pr
PROTEIN	pr425	importin alpha 1	H	pr
PROTEIN	pr426	importin alpha 3	H	pr
PROTEIN	pr751	importin beta	H	pr
PROTEIN	pr842	mTOR	H	pr
PROTEIN	pr753	p110	H	pr
PROTEIN	pr525	p15	H	pr
PROTEIN	pr671	p38	H	pr
PROTEIN	pr707	p50	H	pr
PROTEIN	pr24	p52_super_IPK_endsuper_	H	pr
PROTEIN	pr21	p58_super_IPK_endsuper_	H	pr
PROTEIN	pr650	p65/RELA	H	pr
PROTEIN	pr752	p85_beta_	H	pr
PROTEIN	pr850	p88_super_IPK_endsuper_	H	pr
PROTEIN	pr648	pannexin 1	H	pr
PROTEIN	pr640	pro-IL-18	H	pr
PROTEIN	pr639	pro-IL-1_beta_	H	pr
PROTEIN	pr692	pro-IL-33	H	pr
PROTEIN	pr643	pro-caspase-1	H	pr
PROTEIN	pr411	sialic-acid_containing-receptor	H	pr
PROTEIN	pr417	sialic-acid_transmembrane-parts	H	pr
PROTEIN	pr494	sialic_acid_binding_receptor	H	pr
PROTEIN	pr607	tBid	H	pr
PROTEIN	pr470	tubulin	H	pr
PROTEIN	pr511	vATPase	H	pr
PROTEIN	pr6	viral_protein	V	pr
PROTEIN	pr863	F1Fo-ATPase	H	pr
PROTEIN	pr862	YB-1	H	pr
COMPLEX	s1	g-p-HA trimer:Lpid Raft Complex	V, H	s
PROTEIN	s10	ceramide_galactosyltransferase	H	s
COMPLEX	s1027419	IPS-1:NLRX1	H	s
PROTEIN	s1027424	SOCS3	H	s
PROTEIN	s1027425	IRAK4	H	s
PROTEIN	s1027427	IL-33	H	s
PROTEIN	s1027428	TRAIL	H	s
PROTEIN	s1027429	FasL	H	s
PROTEIN	s1027430	TNFR1	H	s
PROTEIN	s1027431	TRAIL-R	H	s
PROTEIN	s1027432	Fas	H	s
PROTEIN	s1027433	GSK3B	H	s
PROTEIN	s1027434	Furin	H	s
PROTEIN	s1027435	pro-IL-33	H	s
PROTEIN	s1027436	Viperin	H	s
PROTEIN	s1027437	Lipid Droplet	H	s
PROTEIN	s1027438	IRAK1	H	s
PROTEIN	s1027439	Viperin	H	s
GENE	s1027440	Viperin	H	s
PROTEIN	s1027441	IFITM1,2,3	H	s
PROTEIN	s1027443	FPPS	H	s
COMPLEX	s1027445	Viperin_FPPS	H	s
PHENOTYPE	s1027448	Phagophore	H	s
PHENOTYPE	s1027449	isolation membrane (IM)	H	s
PHENOTYPE	s1027450	Autophagosome	H	s
PHENOTYPE	s1027451	Autolysosome	H	s
PHENOTYPE	s1027452	Lysosome	H	s
PHENOTYPE	s1027453	Autophagy induction	H	s
PROTEIN	s1027454	Atg1/ULK1,2	H	s
COMPLEX	s1027455	Atg complex	H	s
PROTEIN	s1027459	LC3-II	H	s
DRUG	s1027470	M2 Inhibitors	-	s
COMPLEX	s1027471	JAK_TYK2	H	s
PHENOTYPE	s1027473	apoptosis	H	s
PROTEIN	s1027476	IPS-1	H	s
PROTEIN	s1027477	IPS-1	H	s
PROTEIN	s1027478	M2	V	s
PROTEIN	s1027479	SOCS	H	s
PROTEIN	s1027480	PIAS	H	s
GENE	s1027481	ISRE	H	s
GENE	s1027482	GAS	H	s
PROTEIN	s1027486	Viperin	H	s
RNA	s1027487	Viperin	H	s
PHENOTYPE	s1027488	Lipid Raft Dispersal	H	s
PROTEIN	s1027495	ASK-1	H	s
PROTEIN	s1027496	MKK4/7	H	s
PROTEIN	s1027497	MKK3/6	H	s
PROTEIN	s1027498	MEK5	H	s
PROTEIN	s1027499	ERK5	H	s
COMPLEX	s1027503	ATF-2_c-Jun_AP-1	H	s
COMPLEX	s1027505	NPC	H	s
COMPLEX	s1027508	TBK1_IKK_epsilon_	H	s
PROTEIN	s1027512	MyD88	H	s
COMPLEX	s1027531	NPC	H	s
PROTEIN	s1027535	HA	V	s
PROTEIN	s1027536	NA	V	s
PROTEIN	s1027537	M2	V	s
COMPLEX	s1027541	PA-PB1_import_complex	V, H	s
COMPLEX	s1027542	PA-PB1_import_complex	V, H	s
DRUG	s1027543	DRACOs	-	s
COMPLEX	s1027544	NP_import complex	V, H	s
ANTISENSE_RNA	s1027548	ssRNA	H	s
PHENOTYPE	s1027560	Extrinsic Immune Response	H	s
PROTEIN	s1027561	TNF_alpha_	H	s
PROTEIN	s1027562	FADD	H	s
PROTEIN	s1027564	FLIP	H	s
PROTEIN	s1027567	ASK-1	H	s
PROTEIN	s1027568	TRADD	H	s
PROTEIN	s1027577	MKK4/7	H	s
PROTEIN	s1027578	MKK3/6	H	s
PROTEIN	s1027579	p38	H	s
PROTEIN	s1027580	MEK5	H	s
PROTEIN	s1027581	ERK5	H	s
PROTEIN	s1027582	Caspase 9	H	s
PROTEIN	s1027583	CCL2	H	s
COMPLEX	s1027586	TAB1_TAB2/3_TAK1	H	s
GENE	s1027588	RANTES	H	s
GENE	s1027589	TNF_alpha_	H	s
COMPLEX	s1027594	viral dsRNA_TLR3_TRIF_TBK1_IKK_epsilon_	V, H	s
PROTEIN	s1027610	RIP1	H	s
COMPLEX	s1027617	viral dsRNA_TRL3_TRIF_RIP1	V, H	s
PHENOTYPE	s1027632	IRF3/7 pathway	H	s
PROTEIN	s1027647	TRAF6	H	s
PROTEIN	s1027650	IRAK4	H	s
PROTEIN	s1027652	IRAK1	H	s
PROTEIN	s1027653	TAB2/3	H	s
PROTEIN	s1027654	TAK1	H	s
PROTEIN	s1027655	TAK1	H	s
PROTEIN	s1027656	Tollip	H	s
PROTEIN	s1027657	TBK1	H	s
COMPLEX	s1027664	ATF-2_c-Jun_AP-1	H	s
PHENOTYPE	s1027668	MKK4/7 JNK signaling	H	s
PHENOTYPE	s1027669	MKK3/6 p38 signaling	H	s
PHENOTYPE	s1027673	EGF signaling	H	s
PROTEIN	s1027680	importin alpha	H	s
PROTEIN	s1027681	importin beta	H	s
PROTEIN	s1027682	IL-33	H	s
GENE	s1027683	IL-33	H	s
RNA	s1027684	IL-33	H	s
COMPLEX	s1027685	ISGs: IFN-stimulated genes	H	s
GENE	s1027686	IL-1	H	s
GENE	s1027687	IL-6	H	s
GENE	s1027688	IL-12	H	s
GENE	s1027689	IL-8	H	s
GENE	s1027690	MCP1	H	s
GENE	s1027691	IP10	H	s
GENE	s1027692	ICAM1	H	s
GENE	s1027693	RNaseL	H	s
COMPLEX	s1027696	capped_NS_mRNA_complex	V	s
COMPLEX	s1027698	capped_NS1_mRNA_complex	V	s
COMPLEX	s1027699	capped_M2_mRNA_complex	V	s
COMPLEX	s1027700	capped_M1_mRNA_complex	V	s
COMPLEX	s1027702	IKK complex	H	s
COMPLEX	s1027708	ISGF3(STAT1_STAT2_IRF9)	H	s
COMPLEX	s1027709	ISGF3(STAT1_STAT2_IRF9)	H	s
GENE	s1027710	IFITMs	H	s
COMPLEX	s1027711	ATF-2_c-Jun_AP-1	H	s
PROTEIN	s1027715	p38	H	s
PHENOTYPE	s1027716	Necrosis	H	s
PHENOTYPE	s1027717	ROS	H	s
UNKNOWN	s1027721	HPAI	-	s
COMPLEX	s1027722	NS1_Tap_p15	V, H	s
COMPLEX	s1027727	capped_NEP/NS2_mRNA_complex	V	s
COMPLEX	s1027729	NS1_import_complex	V, H	s
COMPLEX	s1027735	NS1_import_complex	V, H	s
PROTEIN	s1027739	importin beta	H	s
PROTEIN	s1027740	importin alpha	H	s
PROTEIN	s1027741	CDKs	H	s
PROTEIN	s1027743	NS1	V	s
PROTEIN	s1027744	RNaseL	H	s
COMPLEX	s1027745	viral_polymerase_complex (RdRp)	V	s
PROTEIN	s1027746	EGFR	H	s
COMPLEX	s1027749	PI3K	H	s
PROTEIN	s1027750	CrkL	H	s
COMPLEX	s1027751	NS1_CrkL_PI3K	V, H	s
COMPLEX	s1027757	PI3K	H	s
PROTEIN	s1027761	ERK	H	s
PROTEIN	s1027765	AP-2	H	s
COMPLEX	s1027767	EGFR_Cbl_Grb2_polyUb	H	s
COMPLEX	s1027783	clathrin-coated membrane	H	s
COMPLEX	s1027815	80S robosome	H	s
COMPLEX	s1027816	ternary complex	H	s
COMPLEX	s1027819	40S:elf3:elF1A	H	s
COMPLEX	s1027828	43S complex	H	s
COMPLEX	s1027837	elF3 subunits_br_complex	H	s
COMPLEX	s1027838	40S ribosomal_br_complex	H	s
COMPLEX	s1027967	60S ribosomal_br_complex	H	s
COMPLEX	s1028031	CBC	H	s
COMPLEX	s1028040	CPSF	H	s
PROTEIN	s1028046	ARF1	H	s
COMPLEX	s1028051	COPII coat	H	s
PROTEIN	s1028053	SAR1	H	s
COMPLEX	s1028054	COPI coatomer	H	s
COMPLEX	s1028055	P-TEFb	H	s
COMPLEX	s1028137	Beclin-1_Atg6_M2	V, H	s
PHENOTYPE	s1028138	Intrinsic Apoptotic Pathway	H	s
PROTEIN	s1028139	BH-3 only proteins	H	s
COMPLEX	s1028140	I_kappa_B_NF_kappa_B	H	s
PROTEIN	s1028145	I_kappa_B	H	s
DEGRADED	s1028146	sa7182_degraded	H	s
COMPLEX	s1028148	26S proteasome	H	s
SIMPLE_MOLECULE	s1028154	Ubquitin	H	s
COMPLEX	s1028163	spliceosome	H	s
PROTEIN	s1028168	Beclin 1	H	s
PROTEIN	s1028169	Bcl-2	H	s
DEGRADED	s1028170	sa6306_degraded	H	s
PROTEIN	s1028172	PIK3C3/_br_VPS34	H	s
PROTEIN	s1028173	PIK3R4	H	s
COMPLEX	s1028176	Class III PI3K complex_UVRAG	H	s
COMPLEX	s1028177	Beclin_Bcl-2	H	s
COMPLEX	s1028180	Class III PI3K complex_Atg14	H	s
PROTEIN	s1028181	Atg14	H	s
PROTEIN	s1028187	mTOR	H	s
COMPLEX	s1028192	ISGylated NS1	V	s
PROTEIN	s1028555	ISG15	H	s
PROTEIN	s1028556	elF1A	H	s
PROTEIN	s1028560	eIF4GI	H	s
COMPLEX	s1028565	eIF4F	H	s
PROTEIN	s1028566	HRB	H	s
PROTEIN	s1028569	NP	V	s
PROTEIN	s1028570	MK2/3	H	s
PROTEIN	s1028573	MK2/3	H	s
COMPLEX	s1028580	p58IPK_p88IPK_MK2/3_PKR complex	H	s
PROTEIN	s1028585	p58_super_IPK_endsuper_	H	s
PROTEIN	s1028590	SUMO	H	s
COMPLEX	s1028592	SUMOylated NS1	V	s
PROTEIN	s1028594	SUMO	H	s
COMPLEX	s1028595	SUMOylated_M1	V	s
COMPLEX	s1028598	SUMOylated NP	V	s
COMPLEX	s1028601	SUMOylated PB1	V	s
COMPLEX	s1028604	SUMOylated NEP/NS2	V	s
COMPLEX	s1028607	Hsp40_p58_super_IPK_endsuper_	H	s
PROTEIN	s1028611	PA	V	s
PROTEIN	s1028612	PB1	V	s
PROTEIN	s1028613	PB1	V	s
PROTEIN	s1028614	M2	V	s
PHENOTYPE	s1028615	G protein signaling	H	s
PROTEIN	s1028616	TPSB2	H	s
PROTEIN	s1028617	MxA	H	s
PROTEIN	s1028618	MxA	H	s
PROTEIN	s1028619	Tetherin	H	s
PROTEIN	s1028620	Dlg1	H	s
PROTEIN	s1028621	SCRIB	H	s
COMPLEX	s1028622	NS1_SCRIB	V, H	s
COMPLEX	s1028625	NS1_Dlg1	V, H	s
PROTEIN	s1028628	MAGI1/2/3	H	s
DRUG	s1028633	NFkB inhibitors	-	s
DRUG	s1028634	S1P receptor_br_agonist	-	s
PROTEIN	s1028635	S1P recptors	H	s
PROTEIN	s1028636	S1P	H	s
COMPLEX	s1028637	S1P_S1PR	H	s
PROTEIN	s1028640	GPCR	H	s
PHENOTYPE	s1028641	DC cell activation	H	s
PHENOTYPE	s1028642	T-cell Responses	H	s
PHENOTYPE	s1028643	Cytokine levels	H	s
DRUG	s1028645	IMP dehydrogenase_br_Inhibitors	-	s
PHENOTYPE	s1028648	GTP supply	H	s
DRUG	s1028649	NP inhibitors	-	s
DRUG	s1028650	NS1 inhibitors	-	s
PROTEIN	s1028651	CKII	H	s
COMPLEX	s1028652	viral dsRNA_TLR3_TRIF	V, H	s
COMPLEX	s1028653	NS1_MAGI1/2/3	V, H	s
PROTEIN	s1028655	NEP/NS2	V	s
ION	s1028656	H+	H	s
ION	s1028658	H+	H	s
PROTEIN	s1028662	F1Fo-ATPase	H	s
PROTEIN	s1028664	YB-1	H	s
COMPLEX	s1028712	Exon-Junction-Complex	H	s
PHENOTYPE	s1028717	Low_pH	H	s
PROTEIN	s1028768	YB-1	H	s
PROTEIN	s11	cerebroside_sulfotransferase	H	s
PROTEIN	s12	HA	V	s
ANTISENSE_RNA	s129	viral_RNA	V	s
PHENOTYPE	s16	Low_pH	H	s
COMPLEX	s168	p58_hsp70_complex	H	s
PROTEIN	s169216	PB1-F2	V	s
COMPLEX	s173	segment vRNP	V	s
PROTEIN	s180612	Importin alpha	H	s
PROTEIN	s180733	Importin beta-1	H	s
SIMPLE_MOLECULE	s195731	Lipid Raft	H	s
COMPLEX	s195778	g-p-HA trimer:Lpid Raft Complex	V, H	s
COMPLEX	s195781	g NA tetramer:Lpid Raft	V, H	s
PROTEIN	s195787	NA	V	s
PROTEIN	s195789	HA	V	s
PROTEIN	s28	sialic_acid_binding_receptor	H	s
DRUG	s29	Sialidases	-	s
SIMPLE_MOLECULE	s29372	Orthophosphate	H	s
COMPLEX	s3	THO_complex	H	s
PROTEIN	s30	HA	V	s
DRUG	s380426	Neuramindase_br_Inhibitor	-	s
COMPLEX	s380490	vRNP:M1:NEP	V	s
PROTEIN	s380491	Crm1	H	s
COMPLEX	s380495	vRNP-M1-NEP Export Complex	V, H	s
COMPLEX	s380504	Ran-GDP	H	s
COMPLEX	s380956	budding_virus	V	s
PROTEIN	s381080	Importin beta-1	H	s
PROTEIN	s381084	M1	V	s
PROTEIN	s381151	actin	H	s
PROTEIN	s381163	NP	V	s
COMPLEX	s381174	PA-PB1_complex	V	s
PROTEIN	s381182	Hsp90	H	s
COMPLEX	s381442	PB2-Hsp90_complex	V, H	s
COMPLEX	s381457	PB1-Hsp90_complex	V, H	s
PROTEIN	s381466	Karyopherin_beta_3	H	s
COMPLEX	s381490	NP_import complex	V, H	s
PROTEIN	s381491	importin alpha 1	H	s
PROTEIN	s381492	importin alpha 3	H	s
PROTEIN	s381532	MEK 1/2	H	s
PROTEIN	s381537	ERK	H	s
RNA	s381539	cRNA	H	s
DRUG	s381540	MEK Inhibitor	-	s
PROTEIN	s381542	M1	V	s
PROTEIN	s381615	Tat-SF1	H	s
PROTEIN	s381619	Hsc70	H	s
PROTEIN	s381620	Raf	H	s
PROTEIN	s381621	Ras	H	s
COMPLEX	s381622	viral_mRNA_GRSF-1_complex	V, H	s
PROTEIN	s381660	PKC_beta_II	H	s
PROTEIN	s381661	M2	V	s
PROTEIN	s381679	M2	V	s
PROTEIN	s381691	NA	V	s
PROTEIN	s381708	tubulin	H	s
PROTEIN	s381709	dynein	H	s
COMPLEX	s382001	M1_Hsc70_complex	V, H	s
ION	s382082	Ca+	H	s
PROTEIN	s382090	PKCα	H	s
PROTEIN	s382091	PKCα	H	s
PROTEIN	s382093	Ras	H	s
PROTEIN	s382094	Raf	H	s
PROTEIN	s382095	MEK 1/2	H	s
PROTEIN	s382098	ERK	H	s
PROTEIN	s382125	NS1	V	s
PROTEIN	s382130	NA	V	s
PROTEIN	s382131	NA	V	s
PROTEIN	s382132	NA	V	s
PROTEIN	s382135	PABP1	H	s
PROTEIN	s382136	GRSF-1	H	s
COMPLEX	s382143	viral_mRNA_translation_complex	V, H	s
PHENOTYPE	s382147	virus uncoating	V	s
PHENOTYPE	s382151	viral proteins	V	s
PROTEIN	s382170	Epsin1	H	s
PROTEIN	s382172	clathrin	H	s
PHENOTYPE	s382174	fusion	H	s
COMPLEX	s382207	M1_vRNPs_complex	V	s
UNKNOWN	s382214	low pH	H	s
PROTEIN	s382225	arylsulfatase A	H	s
SIMPLE_MOLECULE	s382233	galactosylceramide	H	s
SIMPLE_MOLECULE	s382234	sulfatide	H	s
SIMPLE_MOLECULE	s382239	sialic_acid	H	s
DRUG	s382240	Proteasome Inhibitor	-	s
COMPLEX	s382244	NA tetramer:Lpid Raft	V, H	s
DRUG	s382248	HA_antibodies	-	s
PROTEIN	s382278	NEP/NS2	V	s
PROTEIN	s382279	M1	V	s
COMPLEX	s382355	vRNP Export Complex	V, H	s
COMPLEX	s382365	sialic-acid_containing-receptor	H	s
SIMPLE_MOLECULE	s382378	GTP	H	s
SIMPLE_MOLECULE	s382379	GDP	H	s
COMPLEX	s382387	sialic-acid_receptor_alpha2-6Gal	H	s
PROTEIN	s382402	ERp57	H	s
PROTEIN	s382403	calnexin	H	s
PROTEIN	s382404	calreticulin	H	s
DRUG	s382410	HA cleavage_br_inhibitors	-	s
PROTEIN	s382412	PB1-F2	V	s
PROTEIN	s382413	PB1-F2	V	s
DRUG	s382500	RNA_Polymerase_II_br_Inhibitors	-	s
DRUG	s382501	M2 Inhibitors	-	s
ION	s382584	H+	H	s
PROTEIN	s382585	M2	V	s
PROTEIN	s382603	vATPase	H	s
SIMPLE_MOLECULE	s382610	ATP	H	s
SIMPLE_MOLECULE	s382611	ADP	H	s
PHENOTYPE	s382623	viral transcription	V	s
PROTEIN	s382627	PKC	H	s
PROTEIN	s382628	RACK1	H	s
COMPLEX	s382629	PKC-RACK1_complex	H	s
COMPLEX	s382635	Rab11-FIP_complex	H	s
PROTEIN	s382638	UAP56	H	s
PROTEIN	s382639	Aly	H	s
DRUG	s382642	Leptomycin B	-	s
COMPLEX	s382650	Tap_p15_complex	H	s
COMPLEX	s382651	TREX_complex	H	s
RNA	s382675	spliced_br_viral_mRNAs	V	s
COMPLEX	s382743	Exon-Junction-Complex	H	s
RNA	s382774	intronless_and_unspliced_br_viral_mRNAs	V	s
COMPLEX	s382780	NS1_NS1-BP_complex	V, H	s
PROTEIN	s382782	Rae1/Gle2/mrnp41	H	s
PHENOTYPE	s382797	host-factors_transcription	H	s
PHENOTYPE	s382799	viral_infection	V	s
PROTEIN	s382800	Sulfatide	H	s
COMPLEX	s382801	sulfatide_NA_binding	V, H	s
COMPLEX	s382807	HA_sulfatide_binding	V, H	s
PROTEIN	s382811	PKC_beta_II	H	s
COMPLEX	s382817	PA_hCLE_binding	V, H	s
PROTEIN	s382819	hCLE	H	s
COMPLEX	s382826	viral_polymerase_hCLE_complex	V, H	s
COMPLEX	s382828	PB1_PB1-F2_complex	V	s
ANTISENSE_RNA	s382831	negative strand vRNA	V	s
PROTEIN	s382832	TRIM25	H	s
COMPLEX	s382833	NS1_TRIM25	V, H	s
COMPLEX	s382839	IKKi_TBK1	H	s
PROTEIN	s382840	IRF3	H	s
PROTEIN	s382841	IRF7	H	s
PROTEIN	s382842	IRF3	H	s
PROTEIN	s382843	IRF7	H	s
RNA	s382850	IFN-beta	H	s
RNA	s382851	INF-alpha	H	s
DEGRADED	s382861	vRNA_degradation	V	s
PROTEIN	s382862	HAT/TMPRSS11D	H	s
PROTEIN	s382863	TMPRSS2	H	s
PROTEIN	s382864	TMPRSS4	H	s
PROTEIN	s382866	TMPRSS13/MSPL	H	s
PROTEIN	s382883	RNA_polymerase_II	H	s
PROTEIN	s382901	PB1	V	s
PROTEIN	s382902	PA	V	s
PROTEIN	s382903	NP	V	s
PROTEIN	s382904	PB2	V	s
PROTEIN	s382905	Hsp90	H	s
PROTEIN	s382906	importin alpha 1	H	s
PROTEIN	s382907	importin alpha 3	H	s
PROTEIN	s382908	Nucleophosmin	H	s
PROTEIN	s382910	RIG-I	H	s
PROTEIN	s382911	2' 5' OAS	H	s
PROTEIN	s382914	RNaseL	H	s
COMPLEX	s382927	vRNP_complex	V	s
PROTEIN	s383779	PACT	H	s
ION	s383786	H+	H	s
COMPLEX	s383795	capped_viral_mRNA	V	s
COMPLEX	s383797	NP-viral RNP complex	V	s
PROTEIN	s383944	PABP2	H	s
COMPLEX	s383949	NS1_CPSF_binding	V, H	s
PHENOTYPE	s383952	host_mRNA_transcription	H	s
PROTEIN	s383954	NS1-BP	H	s
COMPLEX	s383958	NS1protein_NS1mRNA_binding	V	s
PROTEIN	s383962	NEP/NS2	V	s
RNA	s384115	intron_containing_br_host-mRNA	H	s
PROTEIN	s384116	NPC	H	s
PROTEIN	s384117	SR proteins	H	s
COMPLEX	s384120	UAF56_THO complex	H	s
COMPLEX	s384229	intronless_viral_mRNA_Tap-p15_binding	V, H	s
COMPLEX	s384244	spliced_viral_mRNA_export1	V, H	s
PHENOTYPE	s384253	unknown_br_export mechanism	H	s
COMPLEX	s384254	spliced_viral_mRNAs_export2	V, H	s
PROTEIN	s384270	NS1	V	s
PROTEIN	s384275	TGF-beta1	H	s
PROTEIN	s384276	TGF-beta1	H	s
PROTEIN	s384283	NS1	V	s
PROTEIN	s384284	HA	V	s
SIMPLE_MOLECULE	s384295	GTP	H	s
SIMPLE_MOLECULE	s384296	GDP	H	s
COMPLEX	s384297	elF2-GTP-complex	H	s
COMPLEX	s384301	elF2-GDP-complex	H	s
RNA	s384303	dsRNA	V	s
PROTEIN	s384307	Staufen	H	s
COMPLEX	s384312	host_mRNA	H	s
COMPLEX	s384317	host_mRNA	H	s
PROTEIN	s384324	host protein	H	s
PROTEIN	s384334	Aly	H	s
PROTEIN	s384335	PABP2	H	s
ION	s384341	pi	H	s
PROTEIN	s384345	PB1-F2	V	s
PHENOTYPE	s384346	host factor mRNA export	H	s
COMPLEX	s384594	RanGDPase	H	s
COMPLEX	s384671	RanGDPase	H	s
PROTEIN	s384674	PB2	V	s
COMPLEX	s384682	RanGTPase	H	s
UNKNOWN	s384683	HPAI	-	s
ION	s384684	Ca+	H	s
SIMPLE_MOLECULE	s384691	Lipid Raft	H	s
PROTEIN	s384692	EGFR	H	s
PROTEIN	s384698	EGFR	H	s
PHENOTYPE	s384699	Autophagy	H	s
PHENOTYPE	s384703	NLRP3 inflammasome	H	s
PHENOTYPE	s384704	Proinflammatory Cytokine (e.g. IL-1beta) induction	H	s
PROTEIN	s384709	M2	V	s
COMPLEX	s384713	sialic-acid_receptor_sialic_acid	H	s
COMPLEX	s384714	sialic-acid_receptor_alpha2-3Gal	H	s
ION	s384718	H+	H	s
COMPLEX	s384724	g-p-HA2 trimer:Lpid Raft Complex	V, H	s
COMPLEX	s384725	g-p-HA2 trimer:Lpid Raft Complex	V, H	s
PHENOTYPE	s384726	NFkB pathway	H	s
GENE	s384727	IFNs stimulated genes	H	s
COMPLEX	s384730	HA	V	s
PHENOTYPE	s384731	Clathrin-mediated	H	s
PHENOTYPE	s384732	Clathrin- / caveolin independent	H	s
PROTEIN	s384736	2' 5' OA	H	s
PROTEIN	s384737	M1	V	s
PROTEIN	s384738	NEP/NS2	V	s
COMPLEX	s384746	sialic-acid_containing-receptor	H	s
COMPLEX	s384747	virion	V	s
COMPLEX	s384749	vRNP:M1:NEP	V	s
PROTEIN	s384817	M2	V	s
COMPLEX	s384818	virus_assembly	V	s
COMPLEX	s384902	virus_assembly_growth	V	s
COMPLEX	s385040	CBC	H	s
PROTEIN	s385047	M2	V	s
ION	s385053	Ca+	H	s
COMPLEX	s385054	PTPC	H	s
COMPLEX	s385061	PB1-F2_PTPC	V, H	s
PROTEIN	s385066	Bcl-xL	H	s
PROTEIN	s385067	Cyto C	H	s
PROTEIN	s385068	Cyto C	H	s
COMPLEX	s385069	PB2_IPS-1	V, H	s
PHENOTYPE	s385070	MOMP	H	s
PHENOTYPE	s385071	MMP loss	H	s
PROTEIN	s385072	TRAF3	H	s
PROTEIN	s385073	TRAF6	H	s
PROTEIN	s385075	TLR3	H	s
PROTEIN	s385076	TRIF	H	s
PHENOTYPE	s385077	Type I IFNs	H	s
GENE	s385078	Inflammatory cytokines	H	s
PROTEIN	s385079	IRF3	H	s
PROTEIN	s385080	IRF7	H	s
PROTEIN	s385083	IKK_epsilon_	H	s
PROTEIN	s385084	IRF3	H	s
COMPLEX	s385086	RIG-I_negative strand vRNA	V, H	s
COMPLEX	s385090	IPS-1_RIG-I	H	s
COMPLEX	s385095	RIG-I_negative strand vRNA	V, H	s
PROTEIN	s385099	PKR	H	s
COMPLEX	s385100	NS1_dsRNA	V	s
PROTEIN	s385103	IFN-beta	H	s
PHENOTYPE	s385104	JAK/STAT signaling	H	s
PROTEIN	s385112	Akt	H	s
COMPLEX	s385117	NS1_PABPN1	V, H	s
PROTEIN	s385122	PKR	H	s
PROTEIN	s385124	PKR	H	s
PROTEIN	s385125	caspase-1	H	s
PHENOTYPE	s385126	Cytokines	H	s
PROTEIN	s385128	Crm1	H	s
PROTEIN	s385129	RIG-I	H	s
PROTEIN	s385130	TRIM25	H	s
PROTEIN	s385132	USP11	H	s
PROTEIN	s385133	NP	V	s
COMPLEX	s385136	PB1_IPO5_complex	V, H	s
COMPLEX	s385143	PB1-PB2-Hsp90_complex	V, H	s
COMPLEX	s385150	PB2-Hsp90_complex	V, H	s
COMPLEX	s385157	PB1-PB2-Hsp90_complex	V, H	s
PROTEIN	s385161	PA	V	s
PROTEIN	s385162	Karyopherin_beta_3	H	s
COMPLEX	s385302	RanGTPase	H	s
PROTEIN	s385308	RanGAP	H	s
PROTEIN	s385309	RCC1	H	s
COMPLEX	s385310	host-mRNA_intron-containing_export1	H	s
COMPLEX	s385311	host-mRNA_intron-containing_export2	H	s
COMPLEX	s385312	host-mRNA_intron-containing_export3	H	s
COMPLEX	s385313	host-mRNA_intron-containing_export3	H	s
COMPLEX	s385317	IKK_alpha__IKK_beta_	H	s
COMPLEX	s385318	Tap_p15_complex	H	s
COMPLEX	s385321	NS1_PKR_PACT_complex	V, H	s
PROTEIN	s385327	IFN-alpha	H	s
RNA	s385328	intronless_br_host_mRNA	H	s
PROTEIN	s385329	RNA_polymerase_II	H	s
COMPLEX	s385340	IPS1_RIG-I_TBK1_IKKi_IKK_alpha__IKK_beta_	H	s
COMPLEX	s385341	IPS1_RIG-I_IKKi_TBK1	H	s
COMPLEX	s385354	MCM_complx	H	s
PROTEIN	s385357	tBid	H	s
PROTEIN	s385358	Bax	H	s
PROTEIN	s385359	Bcl-2	H	s
PROTEIN	s385360	Caspase 9	H	s
PROTEIN	s385361	Caspase3/7	H	s
PROTEIN	s385362	AIF	H	s
PROTEIN	s385364	AIF	H	s
PROTEIN	s385365	Bak	H	s
COMPLEX	s385368	Bak_Bax complex	H	s
PROTEIN	s385374	IRF7	H	s
COMPLEX	s385375	g NA tetramer:Lpid Raft	V, H	s
UNKNOWN	s385378	high_body_br_temparature	H	s
PROTEIN	s385381	Hsp40	H	s
PROTEIN	s385382	Hsp70	H	s
PROTEIN	s385383	PERK	H	s
PROTEIN	s385384	p52_super_IPK_endsuper_	H	s
COMPLEX	s385391	Hsp70_Hsp40_p58IPK_complex	H	s
COMPLEX	s385392	Hsp40_p58IPK_p52rIPK_complex	H	s
PROTEIN	s385394	TIRAP	H	s
PHENOTYPE	s385395	TLR signaling	H	s
PROTEIN	s385402	Hsp70	H	s
COMPLEX	s385403	Crm1_RanGTPase_GDP_complex	H	s
PROTEIN	s385412	eIF2B	H	s
COMPLEX	s385425	elF2-GDP-complex	H	s
RNA	s385427	Met-tRNA	H	s
PROTEIN	s385446	MyD88	H	s
PROTEIN	s385447	Tollip	H	s
COMPLEX	s385448	48S	H	s
PHENOTYPE	s385452	Virus attachment	V	s
PROTEIN	s385454	TLR7	H	s
PROTEIN	s385458	Eps15	H	s
PHENOTYPE	s385459	Virus Entry	V	s
PHENOTYPE	s385461	Endocytosis	H	s
PROTEIN	s385471	Grb2	H	s
PROTEIN	s385472	Cbl	H	s
COMPLEX	s385473	EGFR_Cbl_Grb2_Eps15	H	s
COMPLEX	s385480	sialic_receptor_HA_binding	V, H	s
DRUG	s385481	HA2_antibody	-	s
COMPLEX	s385491	sialic_receptor_HA_binding	V, H	s
COMPLEX	s385493	host_receptor_HA_binding	V, H	s
COMPLEX	s385507	EGFR_Cbl_Grb2_Epsin1	H	s
UNKNOWN	s385508	low pH	H	s
ION	s385511	H+	H	s
UNKNOWN	s385513	K+ efflux _br_(Low K+)	-	s
PROTEIN	s385514	pro-IL-1_beta_	H	s
PROTEIN	s385515	pro-IL-18	H	s
PROTEIN	s385516	IL-1_beta_	H	s
PROTEIN	s385517	IL-18	H	s
COMPLEX	s385519	NLRP3 inflammasome	H	s
PROTEIN	s385520	NLRP3	H	s
PROTEIN	s385521	ASC	H	s
PROTEIN	s385522	pro-caspase-1	H	s
ION	s385523	K+	H	s
PROTEIN	s385524	IL-1_beta_	H	s
PROTEIN	s385525	IL-18	H	s
ION	s385526	K+	H	s
SIMPLE_MOLECULE	s385527	ATP	H	s
PROTEIN	s385528	P2X7	H	s
PHENOTYPE	s385530	ROS	H	s
PROTEIN	s385531	Cathepsin B	H	s
GENE	s385533	IL-1_beta_	H	s
GENE	s385534	IL-18	H	s
PROTEIN	s385536	RIG-I	H	s
RNA	s385537	IL-1_beta_	H	s
RNA	s385538	IL-18	H	s
PROTEIN	s385543	IL-1R	H	s
UNKNOWN	s385544	Chemokines	H	s
PROTEIN	s385546	pannexin 1	H	s
PROTEIN	s385547	TLR3	H	s
PROTEIN	s385548	IKK_alpha_	H	s
PROTEIN	s385549	IKK_beta_	H	s
PROTEIN	s385550	NEMO/IKK_gamma_	H	s
PROTEIN	s385553	TRAF6	H	s
COMPLEX	s385555	TLR3_TRAF6	H	s
PROTEIN	s385581	IKK_alpha_	H	s
PROTEIN	s385582	IKK_beta_	H	s
PROTEIN	s385583	NEMO/IKK_gamma_	H	s
COMPLEX	s385584	IKK complex	H	s
PROTEIN	s385588	TRAF3	H	s
COMPLEX	s385589	TLR3_TRAF3	H	s
COMPLEX	s385592	TLR7_MyD88	H	s
COMPLEX	s385595	NFkB(p50/p65)	H	s
COMPLEX	s385596	NFkB(p50/p65)	H	s
COMPLEX	s385600	HA_vRNP	V	s
PROTEIN	s385624	NEP/NS2	V	s
PROTEIN	s385625	M1	V	s
DRUG	s385626	vATPase inhibitors	-	s
PROTEIN	s385632	NEP/NS2	V	s
PROTEIN	s385634	NA	V	s
PROTEIN	s385635	M2	V	s
COMPLEX	s385636	vRNP_complex	V	s
PROTEIN	s385703	M1	V	s
PROTEIN	s385704	Rab5	H	s
PROTEIN	s385705	Rab7	H	s
PROTEIN	s385706	Vps4	H	s
COMPLEX	s385787	vRNP_complex	V	s
COMPLEX	s385917	vRNP_complex	V	s
COMPLEX	s386909	vRNP_MCM_complex	V, H	s
COMPLEX	s386918	vRNP_HA_impotin-alpha_complex	V, H	s
PHENOTYPE	s387441	mRNA synthesis	H	s
PHENOTYPE	s387442	cRNA synthesis	V	s
COMPLEX	s387583	capped_NA_mRNA_complex	V	s
PHENOTYPE	s387652	thermal inhibition	H	s
PHENOTYPE	s387657	MAPK/ERK signaling	H	s
COMPLEX	s387659	HA trimer:Lipid Raft Complex	V, H	s
COMPLEX	s387664	HA_cleavaged	V	s
COMPLEX	s387678	capped_HA_mRNA_complex	V, H	s
COMPLEX	s387682	capped_NP_mRNA_complex	V	s
COMPLEX	s387683	capped_PB2_mRNA_complex	V	s
COMPLEX	s387686	capped_PB1_mRNA_complex	V	s
COMPLEX	s387688	capped_PA_mRNA_complex	V	s
COMPLEX	s387691	capped_PB1-F2_mRNA_complex	V	s
COMPLEX	s387698	vRNPs_importin-alpha_complex	V, H	s
COMPLEX	s387700	vRNP_importin-alpha-and-beta1_complex	V, H	s
COMPLEX	s387701	vRNP_import_complex	V, H	s
COMPLEX	s387704	vRNP_import_complex	V, H	s
COMPLEX	s387706	vRNP_importin-alpha-and-beta1_complex	V, H	s
COMPLEX	s387718	vRNPs	V	s
COMPLEX	s387730	capped_M_mRNA_complex	V	s
RNA	s387821	svRNA	H	s
COMPLEX	s387823	capped_host_mRNA	H	s
COMPLEX	s387836	vRNP	V	s
COMPLEX	s387838	progeny vRNPs	V	s
COMPLEX	s387903	vRNPs_host-mRNA_binding	V, H	s
COMPLEX	s387904	vRNP_HA_impotin-alpha_complex	V, H	s
PROTEIN	s387915	Apaf1	H	s
PROTEIN	s387917	Procaspase 8	H	s
PHENOTYPE	s387918	Cell Death	H	s
PROTEIN	s387919	Bid	H	s
COMPLEX	s387920	apoptosome	H	s
PROTEIN	s387922	Procaspase 3/7	H	s
PROTEIN	s387923	Procaspase 9	H	s
PROTEIN	s387924	Caspase 8	H	s
PHENOTYPE	s387933	WNT signaling	H	s
COMPLEX	s387934	Apaf1_CytoC	H	s
PHENOTYPE	s387937	mTOR pathway	H	s
PROTEIN	s387938	CCL5	H	s
COMPLEX	s387939	I_kappa_B_NF_kappa_B	H	s
PROTEIN	s387946	I_kappa_B	H	s
GENE	s387947	Inflamatory genes	H	s
GENE	s387951	INF-alpha	H	s
GENE	s387952	INF-beta	H	s
PROTEIN	s387955	Nup98	H	s
PROTEIN	s387956	NPC	H	s
PROTEIN	s387959	IFN-alpha	H	s
PROTEIN	s387960	IFN-beta	H	s
COMPLEX	s387961	IFNs	H	s
COMPLEX	s387962	IFNs	H	s
SIMPLE_MOLECULE	s387963	PIP2	H	s
SIMPLE_MOLECULE	s387964	PIP3	H	s
PROTEIN	s387965	PTEN	H	s
PROTEIN	s387966	Akt	H	s
PROTEIN	s387972	TAK1	H	s
PROTEIN	s387974	JNK	H	s
PROTEIN	s387975	p38	H	s
PROTEIN	s387977	BAD	H	s
PROTEIN	s387978	BAD	H	s
PROTEIN	s387979	PDK1	H	s
PROTEIN	s387980	PDK1	H	s
COMPLEX	s387982	IFNAR1-2	H	s
COMPLEX	s387988	STAT1_STAT2	H	s
COMPLEX	s387992	STAT1_STAT2	H	s
PROTEIN	s387996	IRF9	H	s
PROTEIN	s388005	IFN-gamma	H	s
PROTEIN	s388006	IFNGR1	H	s
RNA	s388007	dsRNA	V	s
PROTEIN	s388013	vATPase	H	s
PROTEIN	s388014	M2	V	s
COMPLEX	s388021	viral dsRNA_TLR3	V, H	s
PROTEIN	s39	JNK	H	s
COMPLEX	s4	g NA tetramer:Lpid Raft	V, H	s
PROTEIN	s44	M2	V	s
PROTEIN	s45	HA	V	s
PROTEIN	s5	Mft1	H	s
COMPLEX	s72	vRNP:M1 for Export	V	s
COMPLEX	s78	vRNP:M1:NEP	V	s
SIMPLE_MOLECULE	s8	sulfatide	H	s
SIMPLE_MOLECULE	s9	galactosylceramide	H	s
PROTEIN	s936551	NLRX1	H	s
PROTEIN	s1028769	SFPQ/PSF	H	s
COMPLEX	s1028775	cRNP	V	s
PROTEIN	pr864	SFPQ/PSF	H	pr

## Sheet: Protein_List
class	id	name	V or H	id_initial	NameCount	Duplicate	V,H in Dup	V in Dup	H in Dup
PROTEIN	pr581	2' 5' OA	H	pr	2	1			1
PROTEIN	s384736	2' 5' OA	H	s	2
PROTEIN	pr476	2' 5' OAS	H	pr	2	1			1
PROTEIN	s382911	2' 5' OAS	H	s	2
PROTEIN	pr413	actin	H	pr	2	1			1
PROTEIN	s381151	actin	H	s	2
PROTEIN	pr618	AIF	H	pr	3	1			1
PROTEIN	s385362	AIF	H	s	3
PROTEIN	s385364	AIF	H	s	3
PROTEIN	pr599	Akt	H	pr	3	1			1
PROTEIN	s385112	Akt	H	s	3
PROTEIN	s387966	Akt	H	s	3
PROTEIN	pr12	ALADIN	H	pr	1
PROTEIN	pr517	Aly	H	pr	3	1			1
PROTEIN	s382639	Aly	H	s	3
PROTEIN	s384334	Aly	H	s	3
PROTEIN	pr566	ANT3	H	pr	1
PROTEIN	pr718	AP-1	H	pr	1
PROTEIN	pr755	AP-2	H	pr	2	1			1
PROTEIN	s1027765	AP-2	H	s	2
PROTEIN	pr658	Apaf1	H	pr	2	1			1
PROTEIN	s387915	Apaf1	H	s	2
PROTEIN	pr787	ARF1	H	pr	2	1			1
PROTEIN	s1028046	ARF1	H	s	2
PROTEIN	pr505	arylsulfatase A	H	pr	2	1			1
PROTEIN	s382225	arylsulfatase A	H	s	2
PROTEIN	pr638	ASC	H	pr	2	1			1
PROTEIN	s385521	ASC	H	s	2
PROTEIN	pr711	ASK-1	H	pr	3	1			1
PROTEIN	s1027495	ASK-1	H	s	3
PROTEIN	s1027567	ASK-1	H	s	3
PROTEIN	pr716	ATF-2	H	pr	1
PROTEIN	pr699	Atg1/ULK1,2	H	pr	2	1			1
PROTEIN	s1027454	Atg1/ULK1,2	H	s	2
PROTEIN	pr701	Atg12	H	pr	1
PROTEIN	pr841	Atg14	H	pr	2	1			1
PROTEIN	s1028181	Atg14	H	s	2
PROTEIN	pr702	Atg16	H	pr	1
PROTEIN	pr700	Atg5	H	pr	1
PROTEIN	pr672	BAD	H	pr	3	1			1
PROTEIN	s387977	BAD	H	s	3
PROTEIN	s387978	BAD	H	s	3
PROTEIN	pr622	Bak	H	pr	2	1			1
PROTEIN	s385365	Bak	H	s	2
PROTEIN	pr619	Bax	H	pr	2	1			1
PROTEIN	s385358	Bax	H	s	2
PROTEIN	pr610	Bcl-2	H	pr	3	1			1
PROTEIN	s1028169	Bcl-2	H	s	3
PROTEIN	s385359	Bcl-2	H	s	3
PROTEIN	pr584	Bcl-xL	H	pr	2	1			1
PROTEIN	s385066	Bcl-xL	H	s	2
PROTEIN	pr706	Beclin 1	H	pr	2	1			1
PROTEIN	s1028168	Beclin 1	H	s	2
PROTEIN	pr798	BH-3 only proteins	H	pr	2	1			1
PROTEIN	s1028139	BH-3 only proteins	H	s	2
PROTEIN	pr661	Bid	H	pr	2	1			1
PROTEIN	s387919	Bid	H	s	2
PROTEIN	pr509	calnexin	H	pr	2	1			1
PROTEIN	s382403	calnexin	H	s	2
PROTEIN	pr510	calreticulin	H	pr	2	1			1
PROTEIN	s382404	calreticulin	H	s	2
PROTEIN	pr664	Caspase 8	H	pr	2	1			1
PROTEIN	s387924	Caspase 8	H	s	2
PROTEIN	pr611	Caspase 9	H	pr	3	1			1
PROTEIN	s1027582	Caspase 9	H	s	3
PROTEIN	s385360	Caspase 9	H	s	3
PROTEIN	pr600	caspase-1	H	pr	2	1			1
PROTEIN	s385125	caspase-1	H	s	2
PROTEIN	pr612	Caspase3/7	H	pr	2	1			1
PROTEIN	s385361	Caspase3/7	H	s	2
PROTEIN	pr646	Cathepsin B	H	pr	2	1			1
PROTEIN	s385531	Cathepsin B	H	s	2
PROTEIN	pr633	Cbl	H	pr	2	1			1
PROTEIN	s385472	Cbl	H	s	2
PROTEIN	pr747	CCL2	H	pr	2	1			1
PROTEIN	s1027583	CCL2	H	s	2
PROTEIN	pr665	CCL5	H	pr	2	1			1
PROTEIN	s387938	CCL5	H	s	2
PROTEIN	pr794	Cdk9	H	pr	1
PROTEIN	pr742	CDKs	H	pr	2	1			1
PROTEIN	s1027741	CDKs	H	s	2
PROTEIN	pr502	ceramide_galactosyltransferase	H	pr	2	1			1
PROTEIN	s10	ceramide_galactosyltransferase	H	s	2
PROTEIN	pr501	cerebroside_sulfotransferase	H	pr	2	1			1
PROTEIN	s11	cerebroside_sulfotransferase	H	s	2
PROTEIN	pr717	c-Jun	H	pr	1
PROTEIN	pr861	CKII	H	pr	2	1			1
PROTEIN	s1028651	CKII	H	s	2
PROTEIN	pr495	clathrin	H	pr	2	1			1
PROTEIN	s382172	clathrin	H	s	2
PROTEIN	pr784	COPA	H	pr	1
PROTEIN	pr785	COPB1	H	pr	1
PROTEIN	pr786	COPB2	H	pr	1
PROTEIN	pr788	COPD	H	pr	1
PROTEIN	pr789	COPE	H	pr	1
PROTEIN	pr790	COPG	H	pr	1
PROTEIN	pr791	COPZ1	H	pr	1
PROTEIN	pr441	CPSF	H	pr	1
PROTEIN	pr782	CPSF100	H	pr	1
PROTEIN	pr783	CPSF160	H	pr	1
PROTEIN	pr604	CPSF30	H	pr	1
PROTEIN	pr781	CPSF73	H	pr	1
PROTEIN	pr754	CrkL	H	pr	2	1			1
PROTEIN	s1027750	CrkL	H	s	2
PROTEIN	pr25	Crm1	H	pr	3	1			1
PROTEIN	s380491	Crm1	H	s	3
PROTEIN	s385128	Crm1	H	s	3
PROTEIN	pr795	cyclin T1	H	pr	1
PROTEIN	pr583	CypD	H	pr	1
PROTEIN	pr608	Cyto C	H	pr	3	1			1
PROTEIN	s385067	Cyto C	H	s	3
PROTEIN	s385068	Cyto C	H	s	3
PROTEIN	pr855	Dlg1	H	pr	2	1			1
PROTEIN	s1028620	Dlg1	H	s	2
PROTEIN	pr623	dynein	H	pr	2	1			1
PROTEIN	s381709	dynein	H	s	2
PROTEIN	pr59	EAP	H	pr	1
PROTEIN	pr577	EGFR	H	pr	4	1			1
PROTEIN	s1027746	EGFR	H	s	4
PROTEIN	s384692	EGFR	H	s	4
PROTEIN	s384698	EGFR	H	s	4
PROTEIN	pr569	eIF2-alpha	H	pr	1
PROTEIN	pr626	eIF2B	H	pr	2	1			1
PROTEIN	s385412	eIF2B	H	s	2
PROTEIN	pr570	eIF2-beta	H	pr	1
PROTEIN	pr571	eIF2-gamma	H	pr	1
PROTEIN	pr94	eIF3_alpha_	H	pr	1
PROTEIN	pr95	eIF3_beta_	H	pr	1
PROTEIN	pr96	eIF3_delta_	H	pr	1
PROTEIN	pr97	eIF3_epsilon_	H	pr	1
PROTEIN	pr98	eIF3_eta_	H	pr	1
PROTEIN	pr99	eIF3_gamma_	H	pr	1
PROTEIN	pr100	eIF3_theta_	H	pr	1
PROTEIN	pr101	eIF3_zeta_	H	pr	1
PROTEIN	pr103	eIF3c	H	pr	1
PROTEIN	pr104	eIF3e	H	pr	1
PROTEIN	pr105	eIF3k	H	pr	1
PROTEIN	pr846	eIF4A	H	pr	1
PROTEIN	pr845	eIF4E	H	pr	1
PROTEIN	pr844	eIF4G	H	pr	1
PROTEIN	pr491	eIF4GI	H	pr	2	1			1
PROTEIN	s1028560	eIF4GI	H	s	2
PROTEIN	pr1	elF1A	H	pr	2	1			1
PROTEIN	s1028556	elF1A	H	s	2
PROTEIN	pr533	elFA4III	H	pr	1
PROTEIN	pr636	Eps15	H	pr	2	1			1
PROTEIN	s385458	Eps15	H	s	2
PROTEIN	pr496	Epsin1	H	pr	2	1			1
PROTEIN	s382170	Epsin1	H	s	2
PROTEIN	pr437	ERK	H	pr	4	1			1
PROTEIN	s1027761	ERK	H	s	4
PROTEIN	s381537	ERK	H	s	4
PROTEIN	s382098	ERK	H	s	4
PROTEIN	pr715	ERK5	H	pr	3	1			1
PROTEIN	s1027499	ERK5	H	s	3
PROTEIN	s1027581	ERK5	H	s	3
PROTEIN	pr508	ERp57	H	pr	2	1			1
PROTEIN	s382402	ERp57	H	s	2
PROTEIN	pr863	F1Fo-ATPase	H	pr	2	1			1
PROTEIN	s1028662	F1Fo-ATPase	H	s	2
PROTEIN	pr741	FADD	H	pr	2	1			1
PROTEIN	s1027562	FADD	H	s	2
PROTEIN	pr689	Fas	H	pr	2	1			1
PROTEIN	s1027432	Fas	H	s	2
PROTEIN	pr686	FasL	H	pr	2	1			1
PROTEIN	s1027429	FasL	H	s	2
PROTEIN	pr33	FAU	H	pr	1
PROTEIN	pr514	FIP	H	pr	1
PROTEIN	pr743	FLIP	H	pr	2	1			1
PROTEIN	s1027564	FLIP	H	s	2
PROTEIN	pr697	FPPS	H	pr	2	1			1
PROTEIN	s1027443	FPPS	H	s	2
PROTEIN	pr691	Furin	H	pr	2	1			1
PROTEIN	s1027434	Furin	H	s	2
PROTEIN	pr13	Gp210	H	pr	1
PROTEIN	pr860	GPCR	H	pr	2	1			1
PROTEIN	s1028640	GPCR	H	s	2
PROTEIN	pr632	Grb2	H	pr	2	1			1
PROTEIN	s385471	Grb2	H	s	2
PROTEIN	pr2	GRSF-1	H	pr	2	1			1
PROTEIN	s382136	GRSF-1	H	s	2
PROTEIN	pr690	GSK3B	H	pr	2	1			1
PROTEIN	s1027433	GSK3B	H	s	2
PROTEIN	pr7	HA	V	pr	7	1		1
PROTEIN	s1027535	HA	V	s	7
PROTEIN	s12	HA	V	s	7
PROTEIN	s195789	HA	V	s	7
PROTEIN	s30	HA	V	s	7
PROTEIN	s384284	HA	V	s	7
PROTEIN	s45	HA	V	s	7
PROTEIN	pr472	HA1	V	pr	1
PROTEIN	pr473	HA2	V	pr	1
PROTEIN	pr552	HAT/TMPRSS11D	H	pr	2	1			1
PROTEIN	s382862	HAT/TMPRSS11D	H	s	2
PROTEIN	pr419	hCLE	H	pr	2	1			1
PROTEIN	s382819	hCLE	H	s	2
PROTEIN	pr572	host protein	H	pr	2	1			1
PROTEIN	s384324	host protein	H	s	2
PROTEIN	pr847	HRB	H	pr	2	1			1
PROTEIN	s1028566	HRB	H	s	2
PROTEIN	pr582	Hsc70	H	pr	2	1			1
PROTEIN	s381619	Hsc70	H	s	2
PROTEIN	pr23	Hsp40	H	pr	2	1			1
PROTEIN	s385381	Hsp40	H	s	2
PROTEIN	pr22	Hsp70	H	pr	3	1			1
PROTEIN	s385382	Hsp70	H	s	3
PROTEIN	s385402	Hsp70	H	s	3
PROTEIN	pr415	Hsp90	H	pr	3	1			1
PROTEIN	s381182	Hsp90	H	s	3
PROTEIN	s382905	Hsp90	H	s	3
PROTEIN	pr595	I_kappa_B	H	pr	3	1			1
PROTEIN	s1028145	I_kappa_B	H	s	3
PROTEIN	s387946	I_kappa_B	H	s	3
PROTEIN	pr696	IFITM1,2,3	H	pr	2	1			1
PROTEIN	s1027441	IFITM1,2,3	H	s	2
PROTEIN	pr605	IFN-alpha	H	pr	3	1			1
PROTEIN	s385327	IFN-alpha	H	s	3
PROTEIN	s387959	IFN-alpha	H	s	3
PROTEIN	pr674	IFNAR1	H	pr	1
PROTEIN	pr675	IFNAR2	H	pr	1
PROTEIN	pr590	IFN-beta	H	pr	3	1			1
PROTEIN	s385103	IFN-beta	H	s	3
PROTEIN	s387960	IFN-beta	H	s	3
PROTEIN	pr680	IFN-gamma	H	pr	2	1			1
PROTEIN	s388005	IFN-gamma	H	s	2
PROTEIN	pr681	IFNGR1	H	pr	2	1			1
PROTEIN	s388006	IFNGR1	H	s	2
PROTEIN	pr596	IKK_alpha_	H	pr	3	1			1
PROTEIN	s385548	IKK_alpha_	H	s	3
PROTEIN	s385581	IKK_alpha_	H	s	3
PROTEIN	pr597	IKK_beta_	H	pr	3	1			1
PROTEIN	s385549	IKK_beta_	H	s	3
PROTEIN	s385582	IKK_beta_	H	s	3
PROTEIN	pr592	IKK_epsilon_	H	pr	2	1			1
PROTEIN	s385083	IKK_epsilon_	H	s	2
PROTEIN	pr547	IKK-i	H	pr	1
PROTEIN	pr641	IL-1_beta_	H	pr	3	1			1
PROTEIN	s385516	IL-1_beta_	H	s	3
PROTEIN	s385524	IL-1_beta_	H	s	3
PROTEIN	pr642	IL-18	H	pr	3	1			1
PROTEIN	s385517	IL-18	H	s	3
PROTEIN	s385525	IL-18	H	s	3
PROTEIN	pr647	IL-1R	H	pr	2	1			1
PROTEIN	s385543	IL-1R	H	s	2
PROTEIN	pr684	IL-33	H	pr	3	1			1
PROTEIN	s1027427	IL-33	H	s	3
PROTEIN	s1027682	IL-33	H	s	3
PROTEIN	pr29	Importin alpha	H	pr	5	1			1
PROTEIN	pr750	importin alpha	H	pr	5	1			1
PROTEIN	s1027680	importin alpha	H	s	5
PROTEIN	s1027740	importin alpha	H	s	5
PROTEIN	s180612	Importin alpha	H	s	5
PROTEIN	pr425	importin alpha 1	H	pr	3	1			1
PROTEIN	s381491	importin alpha 1	H	s	3
PROTEIN	s382906	importin alpha 1	H	s	3
PROTEIN	pr426	importin alpha 3	H	pr	3	1			1
PROTEIN	s381492	importin alpha 3	H	s	3
PROTEIN	s382907	importin alpha 3	H	s	3
PROTEIN	pr751	importin beta	H	pr	3	1			1
PROTEIN	s1027681	importin beta	H	s	3
PROTEIN	s1027739	importin beta	H	s	3
PROTEIN	pr36	Importin beta-1	H	pr	3	1			1
PROTEIN	s180733	Importin beta-1	H	s	3
PROTEIN	s381080	Importin beta-1	H	s	3
PROTEIN	pr543	IPS-1	H	pr	3	1			1
PROTEIN	s1027476	IPS-1	H	s	3
PROTEIN	s1027477	IPS-1	H	s	3
PROTEIN	pr695	IRAK1	H	pr	3	1			1
PROTEIN	s1027438	IRAK1	H	s	3
PROTEIN	s1027652	IRAK1	H	s	3
PROTEIN	pr746	IRAK4	H	pr	3	1			1
PROTEIN	s1027425	IRAK4	H	s	3
PROTEIN	s1027650	IRAK4	H	s	3
PROTEIN	pr548	IRF3	H	pr	5	1			1
PROTEIN	s382840	IRF3	H	s	5
PROTEIN	s382842	IRF3	H	s	5
PROTEIN	s385079	IRF3	H	s	5
PROTEIN	s385084	IRF3	H	s	5
PROTEIN	pr549	IRF7	H	pr	5	1			1
PROTEIN	s382841	IRF7	H	s	5
PROTEIN	s382843	IRF7	H	s	5
PROTEIN	s385080	IRF7	H	s	5
PROTEIN	s385374	IRF7	H	s	5
PROTEIN	pr666	IRF9	H	pr	2	1			1
PROTEIN	s387996	IRF9	H	s	2
PROTEIN	pr843	ISG15	H	pr	2	1			1
PROTEIN	s1028555	ISG15	H	s	2
PROTEIN	pr678	JAK1	H	pr	1
PROTEIN	pr670	JNK	H	pr	3	1			1
PROTEIN	s387974	JNK	H	s	3
PROTEIN	s39	JNK	H	s	3
PROTEIN	pr422	Karyopherin_beta_3	H	pr	3	1			1
PROTEIN	s381466	Karyopherin_beta_3	H	s	3
PROTEIN	s385162	Karyopherin_beta_3	H	s	3
PROTEIN	pr703	LC3-II	H	pr	2	1			1
PROTEIN	s1027459	LC3-II	H	s	2
PROTEIN	pr698	Lipid Droplet	H	pr	2	1			1
PROTEIN	s1027437	Lipid Droplet	H	s	2
PROTEIN	pr168	Lipid Raft	H	pr	1
PROTEIN	pr17	M1	V	pr	7	1		1
PROTEIN	s381084	M1	V	s	7
PROTEIN	s381542	M1	V	s	7
PROTEIN	s382279	M1	V	s	7
PROTEIN	s384737	M1	V	s	7
PROTEIN	s385625	M1	V	s	7
PROTEIN	s385703	M1	V	s	7
PROTEIN	pr10	M2	V	pr	13	1		1
PROTEIN	s1027478	M2	V	s	13
PROTEIN	s1027537	M2	V	s	13
PROTEIN	s1028614	M2	V	s	13
PROTEIN	s381661	M2	V	s	13
PROTEIN	s381679	M2	V	s	13
PROTEIN	s382585	M2	V	s	13
PROTEIN	s384709	M2	V	s	13
PROTEIN	s384817	M2	V	s	13
PROTEIN	s385047	M2	V	s	13
PROTEIN	s385635	M2	V	s	13
PROTEIN	s388014	M2	V	s	13
PROTEIN	s44	M2	V	s	13
PROTEIN	pr857	MAGI1/2/3	H	pr	2	1			1
PROTEIN	s1028628	MAGI1/2/3	H	s	2
PROTEIN	pr531	Magoh	H	pr	1
PROTEIN	pr448	MCM2	H	pr	1
PROTEIN	pr449	MCM3	H	pr	1
PROTEIN	pr450	MCM4	H	pr	1
PROTEIN	pr451	MCM5	H	pr	1
PROTEIN	pr452	MCM6	H	pr	1
PROTEIN	pr453	MCM7	H	pr	1
PROTEIN	pr435	MEK 1/2	H	pr	3	1			1
PROTEIN	s381532	MEK 1/2	H	s	3
PROTEIN	s382095	MEK 1/2	H	s	3
PROTEIN	pr714	MEK5	H	pr	3	1			1
PROTEIN	s1027498	MEK5	H	s	3
PROTEIN	s1027580	MEK5	H	s	3
PROTEIN	pr521	Mft1	H	pr	2	1			1
PROTEIN	s5	Mft1	H	s	2
PROTEIN	pr848	MK2/3	H	pr	3	1			1
PROTEIN	s1028570	MK2/3	H	s	3
PROTEIN	s1028573	MK2/3	H	s	3
PROTEIN	pr713	MKK3/6	H	pr	3	1			1
PROTEIN	s1027497	MKK3/6	H	s	3
PROTEIN	s1027578	MKK3/6	H	s	3
PROTEIN	pr712	MKK4/7	H	pr	3	1			1
PROTEIN	s1027496	MKK4/7	H	s	3
PROTEIN	s1027577	MKK4/7	H	s	3
PROTEIN	pr530	MLN51	H	pr	1
PROTEIN	pr772	MPS1	H	pr	1
PROTEIN	pr842	mTOR	H	pr	2	1			1
PROTEIN	s1028187	mTOR	H	s	2
PROTEIN	pr853	MxA	H	pr	3	1			1
PROTEIN	s1028617	MxA	H	s	3
PROTEIN	s1028618	MxA	H	s	3
PROTEIN	pr628	MyD88	H	pr	3	1			1
PROTEIN	s1027512	MyD88	H	s	3
PROTEIN	s385446	MyD88	H	s	3
PROTEIN	pr3	NA	V	pr	8	1		1
PROTEIN	s1027536	NA	V	s	8
PROTEIN	s195787	NA	V	s	8
PROTEIN	s381691	NA	V	s	8
PROTEIN	s382130	NA	V	s	8
PROTEIN	s382131	NA	V	s	8
PROTEIN	s382132	NA	V	s	8
PROTEIN	s385634	NA	V	s	8
PROTEIN	pr780	NCBP1	H	pr	1
PROTEIN	pr779	NCBP2	H	pr	1
PROTEIN	pr649	NEMO/IKK_gamma_	H	pr	3	1			1
PROTEIN	s385550	NEMO/IKK_gamma_	H	s	3
PROTEIN	s385583	NEMO/IKK_gamma_	H	s	3
PROTEIN	pr20	NEP/NS2	V	pr	7	1		1
PROTEIN	s1028655	NEP/NS2	V	s	7
PROTEIN	s382278	NEP/NS2	V	s	7
PROTEIN	s383962	NEP/NS2	V	s	7
PROTEIN	s384738	NEP/NS2	V	s	7
PROTEIN	s385624	NEP/NS2	V	s	7
PROTEIN	s385632	NEP/NS2	V	s	7
PROTEIN	pr722	NLP1/CG1	H	pr	1
PROTEIN	pr630	NLRP3	H	pr	2	1			1
PROTEIN	s385520	NLRP3	H	s	2
PROTEIN	pr140	NLRX1	H	pr	2	1			1
PROTEIN	s936551	NLRX1	H	s	2
PROTEIN	pr34	NP	V	pr	5	1		1
PROTEIN	s1028569	NP	V	s	5
PROTEIN	s381163	NP	V	s	5
PROTEIN	s382903	NP	V	s	5
PROTEIN	s385133	NP	V	s	5
PROTEIN	pr563	NPC	H	pr	3	1			1
PROTEIN	s384116	NPC	H	s	3
PROTEIN	s387956	NPC	H	s	3
PROTEIN	pr443	NS1	V	pr	5	1		1
PROTEIN	s1027743	NS1	V	s	5
PROTEIN	s382125	NS1	V	s	5
PROTEIN	s384270	NS1	V	s	5
PROTEIN	s384283	NS1	V	s	5
PROTEIN	pr440	NS1-BP	V	pr	2	1		1
PROTEIN	s383954	NS1-BP	H	s	2
PROTEIN	pr558	Nucleophosmin	H	pr	2	1			1
PROTEIN	s382908	Nucleophosmin	H	s	2
PROTEIN	pr4	Nup107	H	pr	1
PROTEIN	pr737	Nup133	H	pr	1
PROTEIN	pr15	Nup153	H	pr	1
PROTEIN	pr16	Nup155	H	pr	1
PROTEIN	pr734	Nup160	H	pr	1
PROTEIN	pr723	Nup188	H	pr	1
PROTEIN	pr18	Nup205	H	pr	1
PROTEIN	pr19	Nup214	H	pr	1
PROTEIN	pr724	Nup35	H	pr	1
PROTEIN	pr725	Nup358/_br_RanBP2	H	pr	1
PROTEIN	pr736	Nup37	H	pr	1
PROTEIN	pr726	Nup43	H	pr	1
PROTEIN	pr11	Nup45	H	pr	1
PROTEIN	pr727	Nup50	H	pr	1
PROTEIN	pr739	Nup54	H	pr	1
PROTEIN	pr9	Nup58	H	pr	1
PROTEIN	pr738	Nup62	H	pr	1
PROTEIN	pr728	Nup75	H	pr	1
PROTEIN	pr729	Nup88	H	pr	1
PROTEIN	pr730	Nup93	H	pr	1
PROTEIN	pr735	Nup96	H	pr	1
PROTEIN	pr535	Nup98	H	pr	2	1			1
PROTEIN	s387955	Nup98	H	s	2
PROTEIN	pr753	p110	H	pr	1
PROTEIN	pr525	p15	H	pr	1
PROTEIN	pr644	P2X7	H	pr	2	1			1
PROTEIN	s385528	P2X7	H	s	2
PROTEIN	pr671	p38	H	pr	4	1			1
PROTEIN	s1027579	p38	H	s	4
PROTEIN	s1027715	p38	H	s	4
PROTEIN	s387975	p38	H	s	4
PROTEIN	pr707	p50	H	pr	1
PROTEIN	pr24	p52_super_IPK_endsuper_	H	pr	2	1			1
PROTEIN	s385384	p52_super_IPK_endsuper_	H	s	2
PROTEIN	pr21	p58_super_IPK_endsuper_	H	pr	2	1			1
PROTEIN	s1028585	p58_super_IPK_endsuper_	H	s	2
PROTEIN	pr650	p65/RELA	H	pr	1
PROTEIN	pr752	p85_beta_	H	pr	1
PROTEIN	pr850	p88_super_IPK_endsuper_	H	pr	1
PROTEIN	pr30	PA	V	pr	4	1		1
PROTEIN	s1028611	PA	V	s	4
PROTEIN	s382902	PA	V	s	4
PROTEIN	s385161	PA	V	s	4
PROTEIN	pr8	PABP1	H	pr	2	1			1
PROTEIN	s382135	PABP1	H	s	2
PROTEIN	pr529	PABP2	H	pr	3	1			1
PROTEIN	s383944	PABP2	H	s	3
PROTEIN	s384335	PABP2	H	s	3
PROTEIN	pr559	PACT	H	pr	2	1			1
PROTEIN	s383779	PACT	H	s	2
PROTEIN	pr648	pannexin 1	H	pr	2	1			1
PROTEIN	s385546	pannexin 1	H	s	2
PROTEIN	pr26	PB1	V	pr	4	1		1
PROTEIN	s1028612	PB1	V	s	4
PROTEIN	s1028613	PB1	V	s	4
PROTEIN	s382901	PB1	V	s	4
PROTEIN	pr399	PB1-F2	V	pr	5	1		1
PROTEIN	s169216	PB1-F2	V	s	5
PROTEIN	s382412	PB1-F2	V	s	5
PROTEIN	s382413	PB1-F2	V	s	5
PROTEIN	s384345	PB1-F2	V	s	5
PROTEIN	pr28	PB2	V	pr	3	1		1
PROTEIN	s382904	PB2	V	s	3
PROTEIN	s384674	PB2	V	s	3
PROTEIN	pr673	PDK1	H	pr	3	1			1
PROTEIN	s387979	PDK1	H	s	3
PROTEIN	s387980	PDK1	H	s	3
PROTEIN	pr568	PERK	H	pr	2	1			1
PROTEIN	s385383	PERK	H	s	2
PROTEIN	pr710	PIAS	H	pr	2	1			1
PROTEIN	s1027480	PIAS	H	s	2
PROTEIN	pr704	PIK3C3/_br_VPS34	H	pr	2	1			1
PROTEIN	s1028172	PIK3C3/_br_VPS34	H	s	2
PROTEIN	pr705	PIK3R4	H	pr	2	1			1
PROTEIN	s1028173	PIK3R4	H	s	2
PROTEIN	pr512	PKC	H	pr	2	1			1
PROTEIN	s382627	PKC	H	s	2
PROTEIN	pr469	PKC_beta_II	H	pr	3	1			1
PROTEIN	s381660	PKC_beta_II	H	s	3
PROTEIN	s382811	PKC_beta_II	H	s	3
PROTEIN	pr484	PKCα	H	pr	3	1			1
PROTEIN	s382090	PKCα	H	s	3
PROTEIN	s382091	PKCα	H	s	3
PROTEIN	pr14	PKR	H	pr	4	1			1
PROTEIN	s385099	PKR	H	s	4
PROTEIN	s385122	PKR	H	s	4
PROTEIN	s385124	PKR	H	s	4
PROTEIN	pr731	POM121	H	pr	1
PROTEIN	pr662	Procaspase 3/7	H	pr	2	1			1
PROTEIN	s387922	Procaspase 3/7	H	s	2
PROTEIN	pr660	Procaspase 8	H	pr	2	1			1
PROTEIN	s387917	Procaspase 8	H	s	2
PROTEIN	pr663	Procaspase 9	H	pr	2	1			1
PROTEIN	s387923	Procaspase 9	H	s	2
PROTEIN	pr643	pro-caspase-1	H	pr	2	1			1
PROTEIN	s385522	pro-caspase-1	H	s	2
PROTEIN	pr639	pro-IL-1_beta_	H	pr	2	1			1
PROTEIN	s385514	pro-IL-1_beta_	H	s	2
PROTEIN	pr640	pro-IL-18	H	pr	2	1			1
PROTEIN	s385515	pro-IL-18	H	s	2
PROTEIN	pr692	pro-IL-33	H	pr	2	1			1
PROTEIN	s1027435	pro-IL-33	H	s	2
PROTEIN	pr833	PSMA1	H	pr	1
PROTEIN	pr834	PSMA2	H	pr	1
PROTEIN	pr835	PSMA3	H	pr	1
PROTEIN	pr836	PSMA4	H	pr	1
PROTEIN	pr837	PSMA5	H	pr	1
PROTEIN	pr838	PSMA6	H	pr	1
PROTEIN	pr839	PSMA7	H	pr	1
PROTEIN	pr823	PSMB1	H	pr	1
PROTEIN	pr832	PSMB10	H	pr	1
PROTEIN	pr824	PSMB2	H	pr	1
PROTEIN	pr825	PSMB3	H	pr	1
PROTEIN	pr826	PSMB4	H	pr	1
PROTEIN	pr827	PSMB5	H	pr	1
PROTEIN	pr828	PSMB6	H	pr	1
PROTEIN	pr829	PSMB7	H	pr	1
PROTEIN	pr830	PSMB8	H	pr	1
PROTEIN	pr831	PSMB9	H	pr	1
PROTEIN	pr817	PSMC1	H	pr	1
PROTEIN	pr818	PSMC2	H	pr	1
PROTEIN	pr819	PSMC3	H	pr	1
PROTEIN	pr820	PSMC4	H	pr	1
PROTEIN	pr821	PSMC5	H	pr	1
PROTEIN	pr822	PSMC6	H	pr	1
PROTEIN	pr804	PSMD1	H	pr	1
PROTEIN	pr816	PSMD10	H	pr	1
PROTEIN	pr807	PSMD11	H	pr	1
PROTEIN	pr806	PSMD12	H	pr	1
PROTEIN	pr810	PSMD13	H	pr	1
PROTEIN	pr812	PSMD14	H	pr	1
PROTEIN	pr803	PSMD2	H	pr	1
PROTEIN	pr805	PSMD3	H	pr	1
PROTEIN	pr811	PSMD4	H	pr	1
PROTEIN	pr814	PSMD5	H	pr	1
PROTEIN	pr808	PSMD6	H	pr	1
PROTEIN	pr809	PSMD7	H	pr	1
PROTEIN	pr813	PSMD8	H	pr	1
PROTEIN	pr815	PSMD9	H	pr	1
PROTEIN	pr799	PSME1	H	pr	1
PROTEIN	pr800	PSME2	H	pr	1
PROTEIN	pr801	PSME3	H	pr	1
PROTEIN	pr802	PSMF1	H	pr	1
PROTEIN	pr667	PTEN	H	pr	2	1			1
PROTEIN	s387965	PTEN	H	s	2
PROTEIN	pr513	Rab11	H	pr	1
PROTEIN	pr651	Rab5	H	pr	2	1			1
PROTEIN	s385704	Rab5	H	s	2
PROTEIN	pr652	Rab7	H	pr	2	1			1
PROTEIN	s385705	Rab7	H	s	2
PROTEIN	pr480	RACK1	H	pr	2	1			1
PROTEIN	s382628	RACK1	H	s	2
PROTEIN	pr732	Rae1/Gle2	H	pr	1
PROTEIN	pr534	Rae1/Gle2/mrnp41	H	pr	2	1			1
PROTEIN	s382782	Rae1/Gle2/mrnp41	H	s	2
PROTEIN	pr462	Raf	H	pr	3	1			1
PROTEIN	s381620	Raf	H	s	3
PROTEIN	s382094	Raf	H	s	3
PROTEIN	pr409	Ran	H	pr	1
PROTEIN	pr602	RanGAP	H	pr	2	1			1
PROTEIN	s385308	RanGAP	H	s	2
PROTEIN	pr463	Ras	H	pr	3	1			1
PROTEIN	s381621	Ras	H	s	3
PROTEIN	s382093	Ras	H	s	3
PROTEIN	pr603	RCC1	H	pr	2	1			1
PROTEIN	s385309	RCC1	H	s	2
PROTEIN	pr761	RIG	H	pr	1
PROTEIN	pr475	RIG-I	H	pr	4	1			1
PROTEIN	s382910	RIG-I	H	s	4
PROTEIN	s385129	RIG-I	H	s	4
PROTEIN	s385536	RIG-I	H	s	4
PROTEIN	pr749	RIP1	H	pr	2	1			1
PROTEIN	s1027610	RIP1	H	s	2
PROTEIN	pr562	RNA_polymerase_II	H	pr	3	1			1
PROTEIN	s382883	RNA_polymerase_II	H	s	3
PROTEIN	s385329	RNA_polymerase_II	H	s	3
PROTEIN	pr551	RNaseL	H	pr	3	1			1
PROTEIN	s1027744	RNaseL	H	s	3
PROTEIN	s382914	RNaseL	H	s	3
PROTEIN	pr46	RPL10	H	pr	1
PROTEIN	pr47	RPL10A	H	pr	1
PROTEIN	pr48	RPL11	H	pr	1
PROTEIN	pr49	RPL12	H	pr	1
PROTEIN	pr50	RPL13	H	pr	1
PROTEIN	pr51	RPL13A	H	pr	1
PROTEIN	pr52	RPL14	H	pr	1
PROTEIN	pr53	RPL15	H	pr	1
PROTEIN	pr54	RPL17	H	pr	1
PROTEIN	pr55	RPL18	H	pr	1
PROTEIN	pr56	RPL18A	H	pr	1
PROTEIN	pr57	RPL19	H	pr	1
PROTEIN	pr58	RPL21	H	pr	1
PROTEIN	pr60	RPL23	H	pr	1
PROTEIN	pr61	RPL23A	H	pr	1
PROTEIN	pr62	RPL24	H	pr	1
PROTEIN	pr63	RPL26	H	pr	1
PROTEIN	pr64	RPL26L1	H	pr	1
PROTEIN	pr65	RPL27	H	pr	1
PROTEIN	pr66	RPL27A	H	pr	1
PROTEIN	pr67	RPL28	H	pr	1
PROTEIN	pr68	RPL29	H	pr	1
PROTEIN	pr69	RPL3	H	pr	1
PROTEIN	pr71	RPL30	H	pr	1
PROTEIN	pr72	RPL31	H	pr	1
PROTEIN	pr73	RPL32	H	pr	1
PROTEIN	pr75	RPL34	H	pr	1
PROTEIN	pr76	RPL35	H	pr	1
PROTEIN	pr77	RPL35A	H	pr	1
PROTEIN	pr78	RPL36	H	pr	1
PROTEIN	pr86	RPL36A	H	pr	1
PROTEIN	pr79	RPL37	H	pr	1
PROTEIN	pr80	RPL37A	H	pr	1
PROTEIN	pr81	RPL38	H	pr	1
PROTEIN	pr82	RPL39	H	pr	1
PROTEIN	pr70	RPL3L	H	pr	1
PROTEIN	pr83	RPL4	H	pr	1
PROTEIN	pr85	RPL41	H	pr	1
PROTEIN	pr87	RPL5	H	pr	1
PROTEIN	pr88	RPL6	H	pr	1
PROTEIN	pr89	RPL7	H	pr	1
PROTEIN	pr90	RPL7A	H	pr	1
PROTEIN	pr91	RPL8	H	pr	1
PROTEIN	pr92	RPL9	H	pr	1
PROTEIN	pr43	RPLP0	H	pr	1
PROTEIN	pr44	RPLP1	H	pr	1
PROTEIN	pr45	RPLP2	H	pr	1
PROTEIN	pr773	RPS 28	H	pr	1
PROTEIN	pr756	RPS10	H	pr	1
PROTEIN	pr757	RPS11	H	pr	1
PROTEIN	pr758	RPS12	H	pr	1
PROTEIN	pr759	RPS13	H	pr	1
PROTEIN	pr760	RPS14	H	pr	1
PROTEIN	pr765	RPS15A	H	pr	1
PROTEIN	pr762	RPS16	H	pr	1
PROTEIN	pr763	RPS17	H	pr	1
PROTEIN	pr778	RPS18	H	pr	1
PROTEIN	pr764	RPS19	H	pr	1
PROTEIN	pr766	RPS2	H	pr	1
PROTEIN	pr767	RPS20	H	pr	1
PROTEIN	pr768	RPS21	H	pr	1
PROTEIN	pr769	RPS23	H	pr	1
PROTEIN	pr770	RPS24	H	pr	1
PROTEIN	pr771	RPS25	H	pr	1
PROTEIN	pr27	RPS26	H	pr	1
PROTEIN	pr777	RPS27A	H	pr	1
PROTEIN	pr774	RPS29	H	pr	1
PROTEIN	pr32	RPS3	H	pr	1
PROTEIN	pr775	RPS3A	H	pr	1
PROTEIN	pr35	RPS4X	H	pr	1
PROTEIN	pr776	RPS4Y1	H	pr	1
PROTEIN	pr37	RPS5	H	pr	1
PROTEIN	pr38	RPS6	H	pr	1
PROTEIN	pr39	RPS7	H	pr	1
PROTEIN	pr40	RPS8	H	pr	1
PROTEIN	pr41	RPS9	H	pr	1
PROTEIN	pr42	RPSA	H	pr	1
PROTEIN	pr859	S1P	H	pr	2	1			1
PROTEIN	s1028636	S1P	H	s	2
PROTEIN	pr858	S1P recptors	H	pr	2	1			1
PROTEIN	s1028635	S1P recptors	H	s	2
PROTEIN	pr793	SAR1	H	pr	2	1			1
PROTEIN	s1028053	SAR1	H	s	2
PROTEIN	pr856	SCRIB	H	pr	2	1			1
PROTEIN	s1028621	SCRIB	H	s	2
PROTEIN	pr31	Seh1	H	pr	1
PROTEIN	s1028769	SFPQ/PSF	H	s	2
PROTEIN	pr864	SFPQ/PSF	H	pr	2	1			1
PROTEIN	pr494	sialic_acid_binding_receptor	H	pr	2	1			1
PROTEIN	s28	sialic_acid_binding_receptor	H	s	2
PROTEIN	pr411	sialic-acid_containing-receptor	H	pr	1
PROTEIN	pr417	sialic-acid_transmembrane-parts	H	pr	1
PROTEIN	pr709	SOCS	H	pr	2	1			1
PROTEIN	s1027479	SOCS	H	s	2
PROTEIN	pr682	SOCS3	H	pr	2	1			1
PROTEIN	s1027424	SOCS3	H	s	2
PROTEIN	pr564	SR proteins	H	pr	2	1			1
PROTEIN	s384117	SR proteins	H	s	2
PROTEIN	pr676	STAT1	H	pr	1
PROTEIN	pr677	STAT2	H	pr	1
PROTEIN	pr5	Staufen	H	pr	2	1			1
PROTEIN	s384307	Staufen	H	s	2
PROTEIN	pr500	Sulfatide	H	pr	2	1			1
PROTEIN	s382800	Sulfatide	H	s	2
PROTEIN	pr851	SUMO	H	pr	3	1			1
PROTEIN	s1028590	SUMO	H	s	3
PROTEIN	s1028594	SUMO	H	s	3
PROTEIN	pr748	TAB2/3	H	pr	2	1			1
PROTEIN	s1027653	TAB2/3	H	s	2
PROTEIN	pr668	TAK1	H	pr	4	1			1
PROTEIN	s1027654	TAK1	H	s	4
PROTEIN	s1027655	TAK1	H	s	4
PROTEIN	s387972	TAK1	H	s	4
PROTEIN	pr526	Tap/NXF1	H	pr	1
PROTEIN	pr459	Tat-SF1	H	pr	2	1			1
PROTEIN	s381615	Tat-SF1	H	s	2
PROTEIN	pr607	tBid	H	pr	2	1			1
PROTEIN	s385357	tBid	H	s	2
PROTEIN	pr546	TBK1	H	pr	2	1			1
PROTEIN	s1027657	TBK1	H	s	2
PROTEIN	pr854	Tetherin	H	pr	2	1			1
PROTEIN	s1028619	Tetherin	H	s	2
PROTEIN	pr567	TGF-beta1	H	pr	3	1			1
PROTEIN	s384275	TGF-beta1	H	s	3
PROTEIN	s384276	TGF-beta1	H	s	3
PROTEIN	pr624	TIRAP	H	pr	2	1			1
PROTEIN	s385394	TIRAP	H	s	2
PROTEIN	pr588	TLR3	H	pr	3	1			1
PROTEIN	s385075	TLR3	H	s	3
PROTEIN	s385547	TLR3	H	s	3
PROTEIN	pr631	TLR7	H	pr	2	1			1
PROTEIN	s385454	TLR7	H	s	2
PROTEIN	pr556	TMPRSS13/MSPL	H	pr	2	1			1
PROTEIN	s382866	TMPRSS13/MSPL	H	s	2
PROTEIN	pr553	TMPRSS2	H	pr	2	1			1
PROTEIN	s382863	TMPRSS2	H	s	2
PROTEIN	pr554	TMPRSS4	H	pr	2	1			1
PROTEIN	s382864	TMPRSS4	H	s	2
PROTEIN	pr740	TNF_alpha_	H	pr	2	1			1
PROTEIN	s1027561	TNF_alpha_	H	s	2
PROTEIN	pr687	TNFR1	H	pr	2	1			1
PROTEIN	s1027430	TNFR1	H	s	2
PROTEIN	pr629	Tollip	H	pr	3	1			1
PROTEIN	s1027656	Tollip	H	s	3
PROTEIN	s385447	Tollip	H	s	3
PROTEIN	pr733	Tpr	H	pr	1
PROTEIN	pr852	TPSB2	H	pr	2	1			1
PROTEIN	s1028616	TPSB2	H	s	2
PROTEIN	pr745	TRADD	H	pr	2	1			1
PROTEIN	s1027568	TRADD	H	s	2
PROTEIN	pr585	TRAF3	H	pr	3	1			1
PROTEIN	s385072	TRAF3	H	s	3
PROTEIN	s385588	TRAF3	H	s	3
PROTEIN	pr586	TRAF6	H	pr	4	1			1
PROTEIN	s1027647	TRAF6	H	s	4
PROTEIN	s385073	TRAF6	H	s	4
PROTEIN	s385553	TRAF6	H	s	4
PROTEIN	pr685	TRAIL	H	pr	2	1			1
PROTEIN	s1027428	TRAIL	H	s	2
PROTEIN	pr688	TRAIL-R	H	pr	2	1			1
PROTEIN	s1027431	TRAIL-R	H	s	2
PROTEIN	pr589	TRIF	H	pr	2	1			1
PROTEIN	s385076	TRIF	H	s	2
PROTEIN	pr573	TRIM25	H	pr	3	1			1
PROTEIN	s382832	TRIM25	H	s	3
PROTEIN	s385130	TRIM25	H	s	3
PROTEIN	pr470	tubulin	H	pr	2	1			1
PROTEIN	s381708	tubulin	H	s	2
PROTEIN	pr679	TYK2	H	pr	1
PROTEIN	pr516	UAP56	H	pr	2	1			1
PROTEIN	s382638	UAP56	H	s	2
PROTEIN	pr84	UBA52	H	pr	1
PROTEIN	pr601	USP11	H	pr	2	1			1
PROTEIN	s385132	USP11	H	s	2
PROTEIN	pr840	UVRAG	H	pr	1
PROTEIN	pr511	vATPase	H	pr	3	1			1
PROTEIN	s382603	vATPase	H	s	3
PROTEIN	s388013	vATPase	H	s	3
PROTEIN	pr576	VDAC1	H	pr	1
PROTEIN	pr693	Viperin	H	pr	4	1			1
PROTEIN	s1027436	Viperin	H	s	4
PROTEIN	s1027439	Viperin	H	s	4
PROTEIN	s1027486	Viperin	H	s	4
PROTEIN	pr6	viral_protein	V	pr	1
PROTEIN	pr653	Vps4	H	pr	2	1			1
PROTEIN	s385706	Vps4	H	s	2
PROTEIN	pr532	Y14	H	pr	1
PROTEIN	pr862	YB-1	H	pr	3	1			1
PROTEIN	s1028664	YB-1	H	s	3
PROTEIN	s1028768	YB-1	H	s	3

## Sheet: Gene_List
class	id	name	V or H	id_initial	NameCount	Duplicate	V,H in Dup	V in Dup	H in Dup
GENE	gn1	Inflammatory cytokines	H	gn	2	1			1
GENE	gn4	IFNs stimulated genes	H	gn	2	1			1
GENE	gn5	IL-1_beta_	H	gn	2	1			1
GENE	gn6	IL-18	H	gn	2	1			1
GENE	gn7	Inflamatory genes	H	gn	2	1			1
GENE	gn8	INF-alpha	H	gn	2	1			1
GENE	gn9	INF-beta	H	gn	2	1			1
GENE	gn11	Viperin	H	gn	2	1			1
GENE	gn12	ISRE	H	gn	2	1			1
GENE	gn13	GAS	H	gn	2	1			1
GENE	gn14	PKR	H	gn	1
GENE	gn15	Mx	H	gn	1
GENE	gn16	2'-5' OAS	H	gn	1
GENE	gn17	ADAR	H	gn	1
GENE	gn18	IRFs	H	gn	1
GENE	gn19	MHC	H	gn	1
GENE	gn20	p56	H	gn	1
GENE	gn21	RANTES	H	gn	2	1			1
GENE	gn22	TNF_alpha_	H	gn	2	1			1
GENE	gn23	IL-33	H	gn	2	1			1
GENE	gn24	IL-1	H	gn	2	1			1
GENE	gn25	IL-6	H	gn	2	1			1
GENE	gn26	IL-12	H	gn	2	1			1
GENE	gn27	IL-8	H	gn	2	1			1
GENE	gn28	MCP1	H	gn	2	1			1
GENE	gn29	IP10	H	gn	2	1			1
GENE	gn30	ICAM1	H	gn	2	1			1
GENE	gn31	RNaseL	H	gn	2	1			1
GENE	gn32	PML	H	gn	1
GENE	gn33	IFITMs	H	gn	2	1			1
GENE	s1027440	Viperin	H	s	2
GENE	s1027481	ISRE	H	s	2
GENE	s1027482	GAS	H	s	2
GENE	s1027588	RANTES	H	s	2
GENE	s1027589	TNF_alpha_	H	s	2
GENE	s1027683	IL-33	H	s	2
GENE	s1027686	IL-1	H	s	2
GENE	s1027687	IL-6	H	s	2
GENE	s1027688	IL-12	H	s	2
GENE	s1027689	IL-8	H	s	2
GENE	s1027690	MCP1	H	s	2
GENE	s1027691	IP10	H	s	2
GENE	s1027692	ICAM1	H	s	2
GENE	s1027693	RNaseL	H	s	2
GENE	s1027710	IFITMs	H	s	2
GENE	s384727	IFNs stimulated genes	H	s	2
GENE	s385078	Inflammatory cytokines	H	s	2
GENE	s385533	IL-1_beta_	H	s	2
GENE	s385534	IL-18	H	s	2
GENE	s387947	Inflamatory genes	H	s	2
GENE	s387951	INF-alpha	H	s	2
GENE	s387952	INF-beta	H	s	2

## Sheet: RNA_List
class	id	name	V or H	id_initial	NameCount	Duplicate	V,H in Dup	V in Dup	H in Dup
RNA	rn1	18S rRNA	V	rn	1
RNA	rn4	28S rRNA	H	rn	1
RNA	rn3	5.8S rRNA	H	rn	1
RNA	rn2	5S rRNA	H	rn	1
RNA	rn57	HA_mRNA	V	rn	1
RNA	rn47	IFN-beta	H	rn	2	1			1
RNA	rn74	IL-18	H	rn	2	1			1
RNA	rn73	IL-1_beta_	H	rn	2	1			1
RNA	rn78	IL-33	H	rn	2	1			1
RNA	rn48	INF-alpha	H	rn	2	1			1
RNA	rn62	M1_mRNA	V	rn	1
RNA	rn63	M2_mRNA	V	rn	1
RNA	rn68	M_mRNA	V	rn	1
RNA	rn72	Met-tRNA	H	rn	2	1			1
RNA	rn58	NA_mRNA	V	rn	1
RNA	rn61	NEP/NS2_mRNA	V	rn	1
RNA	rn60	NP_mRNA	V	rn	1
RNA	rn50	NS1_mRNA	V	rn	1
RNA	rn8	NS2 mRNA	V	rn	1
RNA	rn69	NS_mRNA	V	rn	1
RNA	rn53	PA_mRNA	V	rn	1
RNA	rn75	PB1-F2_mRNA	V	rn	1
RNA	rn54	PB1_mRNA	V	rn	1
RNA	rn56	PB2_mRNA	V	rn	1
RNA	rn77	Viperin	H	rn	2	1			1
RNA	rn30	cRNA	H	rn	2	1			1
RNA	rn49	dsRNA	H	rn	3	1			1
RNA	rn70	host mRNA	H	rn	1
RNA	rn33	host_mRNA	H	rn	1
RNA	rn64	intron_containing_br_host-mRNA	H	rn	2	1			1
RNA	rn66	intronless_and_unspliced_br_viral_mRNAs	V	rn	2	1		1
RNA	rn71	intronless_br_host_mRNA	H	rn	2	1			1
RNA	rn65	spliced_br_viral_mRNAs	V	rn	2	1		1
RNA	rn76	svRNA	H	rn	2	1			1
RNA	rn37	viral_mRNA	V	rn	1
RNA	s1027487	Viperin	H	s	2
RNA	s1027684	IL-33	H	s	2
RNA	s381539	cRNA	H	s	2
RNA	s382675	spliced_br_viral_mRNAs	V	s	2
RNA	s382774	intronless_and_unspliced_br_viral_mRNAs	V	s	2
RNA	s382850	IFN-beta	H	s	2
RNA	s382851	INF-alpha	H	s	2
RNA	s384115	intron_containing_br_host-mRNA	H	s	2
RNA	s384303	dsRNA	V	s	3
RNA	s385328	intronless_br_host_mRNA	H	s	2
RNA	s385427	Met-tRNA	H	s	2
RNA	s385537	IL-1_beta_	H	s	2
RNA	s385538	IL-18	H	s	2
RNA	s387821	svRNA	H	s	2
RNA	s388007	dsRNA	V	s	3

## Sheet: asRNA_List
class	id	name	V or H	id_initial	NameCount	Duplicate	V,H in Dup	V in Dup	H in Dup
ANTISENSE_RNA	arn1	viral_RNA	V	arn	2	1		1
ANTISENSE_RNA	arn18	PB2_vRNA	V	arn	1
ANTISENSE_RNA	arn14	NS_viral_RNA	V	arn	1
ANTISENSE_RNA	arn13	M_viral_RNA	V	arn	1
ANTISENSE_RNA	arn16	PA_viral_RNA	V	arn	1
ANTISENSE_RNA	arn17	PB1_viral_RNA	V	arn	1
ANTISENSE_RNA	arn15	HA_viral_RNA	V	arn	1
ANTISENSE_RNA	arn12	NA_viral_RNA	V	arn	1
ANTISENSE_RNA	arn11	NP_viral_RNA	V	arn	1
ANTISENSE_RNA	arn19	negative strand vRNA	H	arn	2	1			1
ANTISENSE_RNA	arn20	ssRNA	H	arn	2	1			1
ANTISENSE_RNA	s1027548	ssRNA	H	s	2
ANTISENSE_RNA	s129	viral_RNA	V	s	2
ANTISENSE_RNA	s382831	negative strand vRNA	V	s	2

## Sheet: Reaction_List
type	id	name	reversible	fast	reactants	products	modifiers	math	notes	MIRIAM[relation]	MIRIAM[datatype]	MIRIAM[id]	MIRIAM[relation]	MIRIAM[datatype]	MIRIAM[id]	MIRIAM[relation]	MIRIAM[datatype]	MIRIAM[id]	MIRIAM[relation]	MIRIAM[datatype]	MIRIAM[id]	MIRIAM[relation]	MIRIAM[datatype]	MIRIAM[id]	MIRIAM[relation]	MIRIAM[datatype]	MIRIAM[id]	MIRIAM[relation]	MIRIAM[datatype]	MIRIAM[id]	MIRIAM[relation]	MIRIAM[datatype]	MIRIAM[id]	MIRIAM[relation]	MIRIAM[datatype]	MIRIAM[id]
STATE_TRANSITION	re3	Reactome_Glycosylation_and_Folding_of_HA	FALSE	FALSE	s12	s384284	s382402,s382403,s382404		category: post_translation REACT_6177.3 Reactome_PMID: 10764645 Molinari M, Helenius A 2000 Reactome_PMID: 12535523 Danieles R et al. 2003 PMID: 11885954 Klenk, H 2002 (review) PMID: 11987141 Wagner, R 2002 (review) PMID: 8302866 Hammond, C 1994 (calnexin) PMID: 7736594 Hebert, D 1995 (calnexin) PMID: 8670797 Hebert, D 1996 (calnexin, calreticulin)	bqbiol:is	Reactome	REACT_6177.4	bqbiol:isDescribedBy	PubMed	10764645	bqbiol:isDescribedBy	PubMed	12535523
STATE_TRANSITION	re4	REACTOME_Assembly_of_M2_tetramers	FALSE	FALSE	s381679	s44			category: post_translation category: translation REACT_10123.3 Reactome_PMID: 11087364 Salmon D et al. 2000	bqbiol:is	Reactome	REACT_10123.3	bqbiol:isDescribedBy	PubMed	11087364
STATE_TRANSITION	re5	REACTOME_Trimerization_of_HA	FALSE	FALSE	s384284	s30			category: post_translation REACT_6141.4 Reactome_PMID: 7729412 Tatu U et al. 1995 Reactome_PMID: 8460475 Doms RW et al. 1993 Reactome_PMID: 3757030 Gething MJ et al. 1986	bqbiol:is	Reactome	REACT_6141.4	bqbiol:isDescribedBy	PubMed	7729412	bqbiol:isDescribedBy	PubMed	8460475	bqbiol:isDescribedBy	PubMed	3757030
HETERODIMER_ASSOCIATION	re11	REACTOME-BASED_Binding_of_NEP_NS2_to_vRNP_M1	FALSE	FALSE	s72,s383962	s78			category: viral_protein_import category: vRNP_nuclear_export REACT_6303.4 PMID: 19471865 Liu D et al. 2009 (H5N1) PMID: 9427762 O&apos;Neill RE et al. 1998 PMID: 9740776 Perez D et al. 1998 PMID: 19264657 Robb N et al. 2009 PMID: 21081124 Shinizu T et al. 2010 PMID: 12970177 Akarsu, H et al. 2003	bqbiol:is	Reactome	REACT_6303.4	bqbiol:isDescribedBy	PubMed	19471865	bqbiol:isDescribedBy	PubMed	9427762	bqbiol:isDescribedBy	PubMed	9740776	bqbiol:isDescribedBy	PubMed	19264657	bqbiol:isDescribedBy	PubMed	21081124
HETERODIMER_ASSOCIATION	re13	REACTOME_Binding_of_M1_to_vRNP	FALSE	FALSE	s381542,s387838	s72	s381619,s385402,s1028595		category: vRNP_nuclear_export REACT_9407.2 Reactome_PMID: 11222100 Baudin F et al. 2001 M1 protein binds to viral RNP through its C-terminal domain PMID: 12490406 Liu T et al. 2002 PMID: 11531417 Huang X et al. 2001 PMID: 10438836 Ye Z et al. 1999 The influenza M1 protein accumulates in the infected cell nucleus through a nuclear localization signal (NLS) RKLKR (residues 101-105) in its N-terminu…	bqbiol:is	Reactome	REACT_9407.2	bqbiol:isDescribedBy	PubMed	11222100	bqbiol:isDescribedBy	PubMed	12490406	bqbiol:isDescribedBy	PubMed	11531417	bqbiol:isDescribedBy	PubMed	10438836	bqbiol:isDescribedBy	PubMed	10644350	bqbiol:isDescribedBy	PubMed	14722281
DISSOCIATION	re20	REACTOME_Release_of_the_RNP_into_the_host_cell_nucleus	FALSE	FALSE	s387706	s381491,s381080,s387718			category: vRNP_nuclear_import REACT_6164.4 Reactome_PMID: 7559393 O&apos;Neill RE et al. 1995	bqbiol:is	Reactome	REACT_6164.4	bqbiol:isDescribedBy	PubMed	7559393
STATE_TRANSITION	re27	REACTOME_Palmitoylation_of_cysteine_residues_on_HA_in_the_cis_Golgi_network	FALSE	FALSE	s45	s195789			category: post_translation location: golgi REACT_6187.4 Reactome_PMID: 1901916 Veit, M. et al. 1991 J Viol Reactome_PMID: 8262238 Veit, M. et al. 1993 FEBS Lett PMID: 22548323 Veit, M 2012 (review Palmitoylation)	bqbiol:is	Reactome	REACT_6187.4	bqbiol:isDescribedBy	PubMed	1901916	bqbiol:isDescribedBy	PubMed	8262238
STATE_TRANSITION	re28	REACTOME_Association_of_HA_into_rafts	FALSE	FALSE	s195789,s195731	s195778			category: post_translation location: golgi REACT_6146.4 Reactome_PMID: 14561897 Takada M et al. 2003 Reactome_PMID: 9312009 Scheiffiele P et al. 1997	bqbiol:is	Reactome	REACT_6146.4	bqbiol:isDescribedBy	PubMed	14561897	bqbiol:isDescribedBy	PubMed	9312009
STATE_TRANSITION	re30	REACTOME_Association_of_NA_into_rafts	FALSE	FALSE	s195787,s195731	s195781			category: post_translation location: golgi REACT_9947.2 Reactome_PMID: 11451488 Barman S et al. 2001	bqbiol:is	Reactome	REACT_9947.2	bqbiol:isDescribedBy	PubMed	11451488
STATE_TRANSITION	re31	REACTOME_Palmitoylation_of_cysteine_residues_on_M2_in_the_cis_golgi_network	FALSE	FALSE	s385047	s381661			category: post_translation location: golgi REACT_10133.2 Reactome_PMID: 2045796 Viet M et al. 1991 Reactome_PMID: 2219738 Sugrue RJ et al. 1990 (Palmitoylation) PMID: 19553312 Grantham ML et al. 2009 Palmitoylation of the Influenza A Virus M2 Protein in not required for virus replication in vitro but contributes to virus virulene PMID: 22548323 Veit, M 2012 (review Palmitoylation)	bqbiol:is	Reactome	REACT_10133.26	bqbiol:isDescribedBy	PubMed	2045796	bqbiol:isDescribedBy	PubMed	2219738	bqbiol:isDescribedBy	PubMed	19553312
TRANSPORT	re54	vRNP_Export_through_the_nuclear_pore	FALSE	FALSE	s382355	s380490,s29372,s385302,s380491,s385403	s382807,s1027505		category: vRNP_nuclear_export PMID: 17081640 Buolo S et al. 2007 PMID: 18383427 Nagata K et al. 2008 PMID: 11119609 Elton D et al 2001 category: sulfatide category: budding category: assembly PMID: 18417587 Takahashi T et al. 2008 PMID: 14572650 Suzuki T et al. 2003 partically REACT_6136.4 Exported vRNP export complex diassociate into vRNP complex and Crm1:RanGTPase:GDP References in Ractome: [Pl…	bqbiol:is	Reactome	REACT_6136.4	bqbiol:isDescribedBy	PubMed	17081640	bqbiol:isDescribedBy	PubMed	18383427	bqbiol:isDescribedBy	PubMed	18417587	bqbiol:isDescribedBy	PubMed	14572650
TRANSPORT	re63	RanGDP_back_to_nucleus	FALSE	FALSE	s384594	s380504			category: vRNP_nuclear_export PMID: 17081640 Buolo S et al. 2007	bqbiol:isDescribedBy	PubMed	17081640
HETERODIMER_ASSOCIATION	re65	REACTOME_vRNP Export through the nuclear pore	FALSE	FALSE	s384682,s380495	s382355			category: vRNP_nuclear_export Ref_Based: Fields Virology 2006 [Pleschka et al 2001, Ma et al 2001, Watanabe et al 2001, Elster et al 1994, Boulo et al 2006, Askjaer et al 1998, Nilsson et al 2001, Nemergut et al 2002, Petosa et al 2004, Marjuki et al 2006] PMID: 17081640 Buolo S et al. 2007 (review) partically REACT_6136.4 vRNP export complex binds to RanGTPase:GTP	bqbiol:is	Reactome	REACT_6136.4	bqbiol:isDescribedBy	PubMed	17081640
TRANSPORT	re91	Reactome_Entry_of_NA_into_the endoplasmic_reticulum	FALSE	FALSE	s381622	s382130			category: post_translation Ref_Based: Fields Virology 2006 REACT_10062.2 Reactome_PMID: 8460475 Doms RM et al. 1993 Virology	bqbiol:is	Reactome	REACT_10062.2	bqbiol:isDescribedBy	PubMed	8460475
HETERODIMER_ASSOCIATION	re116	PB2_binds_Hsp90	FALSE	FALSE	s382905,s382904	s381442			category: replication category: viral_protein_import PMID: 18383427 Nagata K et al. 2008 PMID: 12226087 Momose F et al. 2002 PMID: 17121807 Naito T et al. 2007 methods: co-IP, in vitro limited synthesis assay	bqbiol:isDescribedBy	PubMed	18383427	bqbiol:isDescribedBy	PubMed	12226087	bqbiol:isDescribedBy	PubMed	17121807
STATE_TRANSITION	re119	segment_vRNP_to_progeny_vRNPs	FALSE	FALSE	s173	s387838	s381182		category: vRNP_nuclear_export REACT_9878.2 PMID: 18383427 Nagata K et al. 2008 PMID: 12226087 Momose F et al. 2002 HSP90 promotes viral RNA synthesis. PMID: 17121807 Naito T et al. 2007 Involvement of Hsp90 in Assembly and Nuclear Import of Influenza Virus RNA Polymerase Subunits
HETERODIMER_ASSOCIATION	re133	REACTOME_Newly synthesized vRNP for export	FALSE	FALSE	s1027745,s383797	s173	s1028649		category: replication REACT_9485.2 PMID: 20924359 Liao TL et al. 2010 PMID: 20534471 Perez JT et al. 2010	bqbiol:is	Reactome	REACT_9485.2	bqbiol:isDescribedBy	PubMed	20924359	bqbiol:isDescribedBy	PubMed	20534471
HETERODIMER_ASSOCIATION	re141	PB1_binds_Hsp90	FALSE	FALSE	s382901,s382905	s381457			category: replication category: viral_protein_import PMID: 18383427 Nagata K et al. 2008 PMID: 12226087 Momose F et al. 2002 PMID: 17121807 Naito T et al. 2007	bqbiol:isDescribedBy	PubMed	18383427	bqbiol:isDescribedBy	PubMed	12226087	bqbiol:isDescribedBy	PubMed	17121807
HETERODIMER_ASSOCIATION	re142	PB2-Hsp90_binds_PB1-Hsp90	FALSE	FALSE	s381457,s381442	s385157			category: viral_protein_import PMID: 18383427 Nagata K et al. 2008 PMID: 12226087 Momose F et al. 2002 PMID: 17121807 Naito T et al. 2007	bqbiol:isDescribedBy	PubMed	18383427	bqbiol:isDescribedBy	PubMed	12226087	bqbiol:isDescribedBy	PubMed	17121807
HETERODIMER_ASSOCIATION	re143	PA_binds_PB1-PB2-Hsp90	FALSE	FALSE	s385143,s385161	s1027745,s381182			category: replication category: viral_protein_import PMID: 18383427 Nagata K et al. 2008 PMID: 17121807 Naito T et al. 2007 PMID: 12226087 Momose F et al. 2002	bqbiol:isDescribedBy	PubMed	18383427	bqbiol:isDescribedBy	PubMed	17121807	bqbiol:isDescribedBy	PubMed	12226087
HETERODIMER_ASSOCIATION	re148	NP_binds_importin_alpha_1/3	FALSE	FALSE	s382906,s382907,s382903	s381490			category: replication category: viral_protein_import PMID: 18383427 Nagata K et al. 2008 PMID: 7831767 O&apos;Neill RE et al. 1995 PMID: 9032315 Wang P et al. 1997	bqbiol:isDescribedBy	PubMed	18383427	bqbiol:isDescribedBy	PubMed	7831767	bqbiol:isDescribedBy	PubMed	9032315
HETERODIMER_ASSOCIATION	re152	REACTOME_NP binds vRNA	FALSE	FALSE	s385133,s129	s383797	s382638,s381615,s382908,s1028649		category: replication REACT_9490.3 PMID: 18383427 Nagata K et al. 2008 (review) PMID: 11160689 Momose F et al. 2001 (UAP56) PMID: 17991777 Naito T et al. 2007 (Tat-SF1) Tat-SF1 may function as a molecular chaperone for NP, as does RAF-2p48/UAP56. nucleophosmin PMID: 18785841 Naffakh N et al. 2008 (nucleophosmin) PMID: 17269724 Mayer D et al. 2007 (nucleophosmin)	bqbiol:is	Reactome	REACT_9490.3	bqbiol:isDescribedBy	PubMed	18383427	bqbiol:isDescribedBy	PubMed	11160689	bqbiol:isDescribedBy	PubMed	17991777	bqbiol:isDescribedBy	PubMed	18785841	bqbiol:isDescribedBy	PubMed	17269724
HETERODIMER_ASSOCIATION	re163	Cap-snatching	FALSE	FALSE	s387718,s387823	s387903	s383962,s381542,s385329,s1028055		category: transcription Cap-snatching PMID: 17295834 Honda A et al. 2007 PMID: 18383427 Nagata K et al. 2008 Ebp1 inhibits the viral RNA synthesis by binding to PB1 category: drug PMID: 18258312 Nakazawa M et al. 2008 L-742,001: RNA polymerase inhibitor, 2,4-diketobutanoic acid analogue ,2,4-dioxobutanoic acid inhibitor, (cap-dependent endonuclease activity of the transcriptase complex) cell_type…	bqbiol:isDescribedBy	PubMed	17295834	bqbiol:isDescribedBy	PubMed	18383427	bqbiol:isDescribedBy	PubMed	18258312	bqbiol:isDescribedBy	PubMed	8723491	bqbiol:isDescribedBy	PubMed	11907320	bqbiol:isDescribedBy	PubMed	9740776	bqbiol:isDescribedBy	PubMed	19264657	bqbiol:isDescribedBy	PubMed	18653528	bqbiol:isDescribedBy	PubMed	21358279
TRANSCRIPTION	re164	cRNA_to_viral_RNA	FALSE	FALSE	s381539	s129	s382826,s382500,s385329,s387821		category: replication PMID: 18383427 Nagata K et al. 2008 (review) category: drug RNA Pol-II inhibitor PMID: 15728892 Furuta Y et al. 2005 on T-705 PMID: 18785841 Naffakh N et al. 2008 Avian Flu PMID: 20547839 Scull MA et al 2010	bqbiol:isDescribedBy	PubMed	18383427	bqbiol:isDescribedBy	PubMed	15728892	bqbiol:isDescribedBy	PubMed	18785841
STATE_TRANSITION	re166	M1_phospholyration	FALSE	FALSE	s384737	s381542	s382629,s382098		category: viral_protein_import category: host_response category: vRNP_nuclear_export PMID: 18383427 Nagata K et al. 2008 review PMID: 11231581 Pieschka S et al. 2001 Raf/Mek/Erk M1 is phosphorylated by extracellular signal-regulated kinase (ERK) downstream of the Ras-activated factor (Raf)/mitogen-activated protein kinase kinase (MEK)/ERK pathway although nucleoprotein and M1 are substrates ofERK…	bqbiol:isDescribedBy	PubMed	18383427	bqbiol:isDescribedBy	PubMed	11231581	bqbiol:isDescribedBy	PubMed	10799781	bqbiol:isDescribedBy	PubMed	9740776
TRANSCRIPTION	re171	vRNP_MCM_complex_to_cRNA	FALSE	FALSE	s386909	s381539	s385329,s382826,s382500		category: replication PMID: 18383427 Nagata K et al. 2008 (review) MCM is found associated with Pol II. PMID: 10454562 Yankulov K et al. 1999 category: drug RNA Pol-II inhibitor PMID: 15728892 Furuta Y et al. 2005 on T-705 PMID: 18653528 Wang W et al. 2008 on Actinomycin D PMID: 18785841 Naffakh N et al. 2008 Avian Flu PMID: 20071484 Read EKC and Digard P. 2010 on DRB (5,6-dichloro-1-beta-D-ribof…	bqbiol:isDescribedBy	PubMed	18383427	bqbiol:isDescribedBy	PubMed	10454562	bqbiol:isDescribedBy	PubMed	15728892	bqbiol:isDescribedBy	PubMed	18653528	bqbiol:isDescribedBy	PubMed	18785841	bqbiol:isDescribedBy	PubMed	20071484
HETERODIMER_ASSOCIATION	re172	vRNP_binds_MCM_complex	FALSE	FALSE	s385354,s387718	s386909			category: replication PMID: 18383427 Nagata K et al. 2008 PMID: 17295834 Honda A et al. 2007 PMID: 17932485 Kawaguchi A and Nagata K. 2007 (MCM) IREF-1/MCM interacted with vRNP through its contact with PA.	bqbiol:isDescribedBy	PubMed	18383427	bqbiol:isDescribedBy	PubMed	17295834	bqbiol:isDescribedBy	PubMed	17932485
TRANSPORT	re180	Reactome_Entry_of_HA_into_the endoplasmic_reticulum	FALSE	FALSE	s381622	s12			category: post_translation Ref_Based: Fields Virology 2006 REACT_6309.4 Reactome_PMID: 8460475 Doms RM et al. 1993 Virology (folding)	bqbiol:is	Reactome	REACT_6309.4	bqbiol:isDescribedBy	PubMed	8460475
STATE_TRANSITION	re181	M1	FALSE	FALSE	s381622	s381084			category: translation
TRANSPORT	re182	Reactome_Entry_of_M2_into_the_endoplasmic_reticulum	FALSE	FALSE	s381622	s381679			category: post_translation Ref_Based: Fields Virology 2006 REACT_10095.1 Reactome_PMID: 8460475 Doms RW et al. 1993 (review)	bqbiol:is	Reactome	REACT_10095.1	bqbiol:isDescribedBy	PubMed	8460475
STATE_TRANSITION	re183	NP	FALSE	FALSE	s381622	s382903			category: translation
STATE_TRANSITION	re184	PA	FALSE	FALSE	s381622	s382902			category: translation
STATE_TRANSITION	re185	PB2	FALSE	FALSE	s381622	s382904			category: translation
STATE_TRANSITION	re186	PB1	FALSE	FALSE	s381622	s382901			category: translation
STATE_TRANSITION	re187	NS1	FALSE	FALSE	s381622	s382125			category: translation
STATE_TRANSITION	re188	NEP/NS2	FALSE	FALSE	s381622	s384738			category: translation
TRANSPORT	re194	REACTOME_Fusion_of_vesicle_containting_the HA_trimer_to_the_Golgi_apparatus	FALSE	FALSE	s1027535	s45	s1028054		category: post_translation location: endocytic vesicle membrane; golgi Ref_Based: Fields Virology 2006 REACT_6273.4	bqbiol:is	Reactome	REACT_6273.4	bqbiol:isDescribedBy	PubMed	2045796	bqbiol:isDescribedBy	PubMed	2219738
TRANSPORT	re197	REACTOME-BASED_Transport_of_processed_viral_proteins_to_the_cell_membrane	FALSE	FALSE	s195778	s1	s381709,s381708,s381151,s382635		category: transport to membrane category: assembly REACT_10039.2 Reactome_PMID: 10890900 Heino S et al. 2000 PMID: 1983109 van Zeijil MJ, Matlin KS 1990 PMID: 7997271 Lafont F et al. 1994 Involvement of microtubule motors in basolateral and apical transport in kidney cells PMID: 9660862 Lin, S 1998	bqbiol:is	Reactome	REACT_10039.2	bqbiol:isDescribedBy	PubMed	10890900	bqbiol:isDescribedBy	PubMed	7997271	bqbiol:isDescribedBy	PubMed	1983109
TRANSPORT	re198	REACTOME-BASED_Transport_of_processed_viral_proteins_to_the_cell_membrane	FALSE	FALSE	s195781	s4	s381709,s381708,s381151,s382635		category: transport to membrane category: assembly REACT_10039.2 Reactome_PMID: 10890900 Heino S et al. 2000 PMID: 1983109 van Zeijil MJ, Matlin KS 1990 PMID: 7997271 Lafont F et al. 1994 Methods: IFA, microtubule, depolymerization, anti-dinein antibody Rab11-FIP complex PMID: 19754446 Horgan CP, McCaffrey MW 2009 PMID: 20357086 Bruce EA et al. 2010 The Rab11 Pathway Is Required for In?uenza A Vi…	bqbiol:is	Reactome	REACT_10039.2	bqbiol:isDescribedBy	PubMed	10890900	bqbiol:isDescribedBy	PubMed	1983109	bqbiol:isDescribedBy	PubMed	7997271	bqbiol:isDescribedBy	PubMed	19754446	bqbiol:isDescribedBy	PubMed	20357086
KNOWN_TRANSITION_OMITTED	re210	2' 5' OA_induce_Apoptosis	FALSE	FALSE	s384736	s1027473			category: NS1 category: host_response category: immune_response PMID: 19782761 Erhardt C et al. 2009 PMID: 16627618 Min JY et al. 2006	bqbiol:isDescribedBy	PubMed	19782761	bqbiol:isDescribedBy	PubMed	16627618
STATE_TRANSITION	re235	PB1-F2	FALSE	FALSE	s381622	s169216			category: translation
STATE_TRANSITION	re236	PKC_alpha_phospholyration	FALSE	FALSE	s382090	s382091	s387659,s1		category: host_response PMID: 10526317 Baron W et al. 1999 PMID: 18713014 Pieschka S 2008 PMID: 16608852 Marjuki H et al. 2006 hemagglutinin membrane accumulation and its tight association with lipid-raft domains trigger activation of the MAPK cascade via protein kinase C alpha activation and induces RNP export. PMID: 18053252 Marjuki, H 2007 Higher polymerase activity of IAV enahces activation o…	bqbiol:isDescribedBy	PubMed	10526317	bqbiol:isDescribedBy	PubMed	18713014	bqbiol:isDescribedBy	PubMed	16608852
KNOWN_TRANSITION_OMITTED	re237	RAS_phospholyration_activation	FALSE	FALSE	s381621	s382093	s382091,s382627		category: host_response category: MAPK PMID: 18713014 Pleschka S 2008	bqbiol:isDescribedBy	PubMed	18713014
KNOWN_TRANSITION_OMITTED	re238	Raf_phospholyration_activation	FALSE	FALSE	s381620	s382094	s382093		category: host_response category: MAPK PMID: 10526317 Baron W et al. 1999 PMID: 18713014 Pleschka S 2008	bqbiol:isDescribedBy	PubMed	10526317	bqbiol:isDescribedBy	PubMed	18713014
KNOWN_TRANSITION_OMITTED	re239	MEK1/2_phospholyration_activation	FALSE	FALSE	s381532	s382095	s382094,s381540		category: host_response category: MAPK PMID: 10526317 Baron W et al. 1999 PMID: 18713014 Pleschka S 2008 PMID: 18383427 Nagata K et al. 2008 category: drug PMID: 11231581 Pleschka S et al. 2001 U0126 as MEK inhibitor	bqbiol:isDescribedBy	PubMed	10526317	bqbiol:isDescribedBy	PubMed	18713014	bqbiol:isDescribedBy	PubMed	11231581	bqbiol:isDescribedBy	PubMed	18383427
KNOWN_TRANSITION_OMITTED	re241	ERK_phospholyration_activation	FALSE	FALSE	s381537	s382098	s382095		category: host_response category: MAPK PMID: 10526317 Baron W et al. 1999 PKC PMID: 18713014 Pieschka S 2008 Inhibition of Raf signalling results in nuclear retention of viral ribonucleoprotein complexes (RNPs), impaired function of the nuclear export protein (NEP/NS2) and concomitant inhibition of virus production. PMID: 18053252 Marjuki, H 2007 Higher polymerase activity of IAV enahces activati…	bqbiol:isDescribedBy	PubMed	10526317	bqbiol:isDescribedBy	PubMed	18713014
STATE_TRANSITION	re247	REACTOME_Glycosylation_of_NA	FALSE	FALSE	s382130	s382131			category: post_translation REACT_6181.4 Reactome_PMID: 9400974 Hausmann J et al. 1997 (NA) PMID: 11987141 Wagner, R 2002 (review) PMID: 8411368 Li, S 1993	bqbiol:is	Reactome	REACT_6181.4	bqbiol:isDescribedBy	PubMed	9400974
STATE_TRANSITION	re248	REACTOME_Assembly_of_NA_tetramers	FALSE	FALSE	s382131	s382132			category: post_translation REACT_6231.5 Reactome_PMID: 7541844 Saito T et al. 1995 PMID: 9362042 Saito, T 1997	bqbiol:is	Reactome	REACT_6231.6	bqbiol:isDescribedBy	PubMed	7541844
TRANSPORT	re249	REACTOME_Fusion_of_vesicle_containting_the NA_trimer_to_the_Golgi_apparatus	FALSE	FALSE	s1027536	s195787	s1028054		category: post_translation Location: endocytic vesicle membrane; golgi Ref_Based: Fields Virology 2006 REACT_6273.4	bqbiol:is	Reactome	REACT_6273.4	bqbiol:isDescribedBy	PubMed	2045796	bqbiol:isDescribedBy	PubMed	2219738
HETERODIMER_ASSOCIATION	re251	REACTOME_Viral Protein Synthesis	FALSE	FALSE	s382136,s384307,s382125,s382135,s1028560,s383795	s382143	s1028565		category: translation part of REACT_9514.2 PMID: 7499349 Park YW, Katze M 1995 PMID: 10359774 Park YW et al. 1999 Reactome_PMID: 16630668 Kash JC et al. 2006 PMID: 12633992 Schneider R, Mohr I 2003 (review) PMID: 14645908 Burgui I et al. 2003 PABP1 and eIF4GI associate with in?uenza virus NS1 protein in viral mRNA translation initiation complexes PMID: 18796704 Hale BG et al. 2008 (NS1 review) PM…	bqbiol:is	Reactome	REACT_9514.2	bqbiol:isDescribedBy	PubMed	7499349	bqbiol:isDescribedBy	PubMed	10359774	bqbiol:isDescribedBy	PubMed	16630668	bqbiol:isDescribedBy	PubMed	12633992	bqbiol:isDescribedBy	PubMed	14645908
STATE_TRANSITION	re252	eIF2-alpha_phospholyration_in_eIF2-GDP-complex	FALSE	FALSE	s384301	s385425	s385383,s385122		category: translation category: NS1 PMID: 18768976 Hai R et al. 2008 (Influenza B NS1 mutant) PMID: 8525619 Lu, Y 1995 PMID: 17320139 Min, J 2007 PMID: 6327069 Katze, M 1984 PMID: 3023655 Katze, M 1986 PMID: 3785177 Katze, M 1986 PERK PMID: 16630668 Kash JC et al. 2006 (PERK) PMID: 16943021 Ekinci FY 2006 ???	bqbiol:isDescribedBy	PubMed	18768976	bqbiol:isDescribedBy	PubMed	16630668	bqbiol:isDescribedBy	PubMed	16943021
HETERODIMER_ASSOCIATION	re255	Hsp40_p58IPK_p52IPK_binds_Hsp70_and release_p52IPK	FALSE	FALSE	s385392,s385382	s385391,s385384			category: translation PMID: 16630668 Kash JC et al. 2006 PMID: 11773396 Salvatore M et al. 2002 PMID: 17166899 Goodman A et al. 2007 PMID: 16466763 Li S et al. 2006	bqbiol:isDescribedBy	PubMed	16630668	bqbiol:isDescribedBy	PubMed	11773396	bqbiol:isDescribedBy	PubMed	17166899	bqbiol:isDescribedBy	PubMed	16466763
TRANSLATION	re256	Viral Protein Synthesis	FALSE	FALSE	s382143	s381622	s384297,s385425,s1027967		category: translation Reactome_PMID: 16630668 Kash JC et al. 2006 part of REACT_9514.2 PMID: 3785177 Katze, M 1986	bqbiol:is	Reactome	REACT_9514.2	bqbiol:isDescribedBy	PubMed	16630668
HETERODIMER_ASSOCIATION	re265	REACTOME_Binding of the influenza virion to the host cell	FALSE	FALSE	s384730,s384713	s385480	s382248		category: attachment category: entry almost same as REACT_6232.3 PMID: 19234464 Wang TT, Palese P 2009 PMID: 19234466 Sui J et al. 2009 strains and sialic-acid subtypes PMID: 17632542 Varki NM et al. 2007 PMID: 18375125 Nicholls JM et al. 2008 category: drug PMID: 18328578 Beige J et al. 2008 PMID: 8254764 Okuno Y et al. 1994 (HA antibody first paper) categegory: HA1 PMID: 19300497 Yoshida R et a…	bqbiol:is	Reactome	REACT_6232.3	bqbiol:isDescribedBy	PubMed	19234464	bqbiol:isDescribedBy	PubMed	19234466	bqbiol:isDescribedBy	PubMed	17632542	bqbiol:isDescribedBy	PubMed	18375125	bqbiol:isDescribedBy	PubMed	18328578	bqbiol:isDescribedBy	PubMed	8254764	bqbiol:isDescribedBy	PubMed	19300497
STATE_TRANSITION	re266	sialic_acid_receptor_release_sialic_acid	FALSE	FALSE	s384713	s28,s382239	s29		category: entry category: drug DAS181(Fludase) removing sialic acid cell: MDCK, HAE PMID: 19942616 Triana-Baltzer GB et al. 2010 PMID: 16569867 Malakhov MP et al. 2008 PMID: 18375125 Nicholls JM et al. 2008 DAS181 PMID: 19596886 Chan, R et al. 2009 PMID: 19893749 Triana-Baltzer et al. G 2009 PMID: 19893747 Triana-Baltzer et al.G 2009	bqbiol:isDescribedBy	PubMed	19942616	bqbiol:isDescribedBy	PubMed	16569867	bqbiol:isDescribedBy	PubMed	18375125
STATE_TRANSITION	re268	REACTOME_Concerted hemagglutinin pore formation	FALSE	FALSE	s384709	s388014	s382501		category: endocytosis category: drug REACT_6176.4 PMID: 15310470 Lakadamyali M et al. 2004 (endocytosis) PMID: 18235504 Stouffer AL et al. 2008 (inhibitioin of proton channel)	bqbiol:is	Reactome	REACT_6176.4	bqbiol:isDescribedBy	PubMed	15310470	bqbiol:isDescribedBy	PubMed	18235504
STATE_TRANSITION	re269	folded_g-p-HA2_trimer:lipid_raft_complex_open	FALSE	FALSE	s384725	s384724	s382214,s385481		category: endocytosis category: fusion vATPase PMID: 18406336 Jefferies KC et al. 2008 PMID: 18026982 Hinton A et al. 2009 category: drug PMID: 19234464 Wang TT, Palese P 2009 PMID: 19234466 Sui J et al. 2009 PMID: 20181685 Vanderlinden E et al. 2009	bqbiol:isDescribedBy	PubMed	18406336	bqbiol:isDescribedBy	PubMed	18026982	bqbiol:isDescribedBy	PubMed	19234464	bqbiol:isDescribedBy	PubMed	19234466
TRANSPORT	re270	REACTOME_Binding_of_the_influenza_virion_to_the_host_cell	FALSE	FALSE	s385480	s385491	s382170,s381709,s381151,s1027757		category: entry category: endocytosis PMID: 15310470 Lakadamyali M et al. 2004 (review) Clathrin mediated endocytosis PMID: 18689690 Chen C, Zhuang X 2008 (Epsin 1) PMID: 16530046 Lakadamyali M et al. 2006 (ligand) PMID: 15122347 Rust MJ et al. 2004 PMID: 7328111 Matlin, K 1981 BS-C-1 cell: african green monkey,kidney category: host_response PMID: 19290913 Ehrhardt C, Ludwig S 2009 (PI3K/Akt) PMI…	bqbiol:is	Reactome	REACT_6262.5	bqbiol:isDescribedBy	PubMed	15310470	bqbiol:isDescribedBy	PubMed	18689690	bqbiol:isDescribedBy	PubMed	16530046	bqbiol:isDescribedBy	PubMed	15122347	bqbiol:isDescribedBy	PubMed	19290913	bqbiol:isDescribedBy	PubMed	20844577
STATE_TRANSITION	re282	Mft1_to_galactosylceramide	FALSE	FALSE	s5	s382233	s10		Sulfatide PMID: 18417587 Takahashi T et al. 2008 category: sulfatide location: golgi	bqbiol:isDescribedBy	PubMed	18417587
STATE_TRANSITION	re283	galactosylceramide_to_sulfatide	FALSE	FALSE	s382233	s382234	s11		Sulfatide PMID: 18417587 Takahashi T et al. 2008 location: golgi category: sulfatide	bqbiol:isDescribedBy	PubMed	18417587
TRANSPORT	re284	sulfatide_from_Golgi_to_Lysosome	FALSE	FALSE	s382234	s8			category: sulfatide location: golgi; lysosome PMID: 18417587 Takahashi T et al. 2008	bqbiol:isDescribedBy	PubMed	18417587
STATE_TRANSITION	re285	galactosylceramide_in_lysosome_to_Sulfatide_at_membrane	FALSE	FALSE	s8	s9	s382225		category: sulfatide location: lysosome PMID: 18713014 Pleschka S. 2008	bqbiol:isDescribedBy	PubMed	18713014
TRANSPORT	re286	galactosylceramide_in_lysosome_to_sulfatide_at_membrane	FALSE	FALSE	s9	s382800			category: sulfatide location: lysosome; plasma membrane PMID: 18417587 Takahashi T et al. 2008	bqbiol:isDescribedBy	PubMed	18417587
STATE_TRANSITION	re298	RanGDP_to_RanGTP	FALSE	FALSE	s380504,s382378	s384682,s382379	s385309		category: vRNP_nuclear_export PMID: 17081640 Buolo S et al. 2007 PMID: 12921991 Cros JF et al. 2003 PMID: 10619422 Nakielny S, Dreyfuss G 1999 (review on RNA nuclear transport) PMID: 11118210 Neumann G et al. 2000 Conversely, the replacement of GDP with GTP is stimulated by the nuclear nucleotide exchange factor RCC1 (Ohtsubo et al., 1989; Bischoff and Ponstingl, 1991), leading to high concentrat…	bqbiol:isDescribedBy	PubMed	17081640	bqbiol:isDescribedBy	PubMed	12921991	bqbiol:isDescribedBy	PubMed	10619422	bqbiol:isDescribedBy	PubMed	11118210
TRANSPORT	re299	phospholyrated_PB1-F2_move_to_mitochondria	FALSE	FALSE	s384345	s382412			location: cytosol; mitochondria category: host_response category: PB1-F2 PMID: 19523156 Mitzner D et al. 2009 Phosphorylation of the influenza A virus protein PB1-F2 by PKC is crucial for apoptosis promoting functions in monocytes PMID: 20660199 Chen CJ et al. 2010 While H1N1 PB1-F2 was found to target mitochondria and enhance apoptosis, H5N1 PB1-F2, surprisingly, did not localize speci?cally to …	bqbiol:isDescribedBy	PubMed	19523156	bqbiol:isDescribedBy	PubMed	20660199	bqbiol:isDescribedBy	PubMed	11726970
TRANSPORT	re301	PB1-F2_transport_to_nucleus	FALSE	FALSE	s384345	s382413	s384116		category: viral_protein_import PMID: 19523156 Mitzner D et al. 2009 PMID: 18182088 Mazur I et al. 2008 PMID: 20660199 Chen CJ et al. 2010 located in nucleous, working on replication? detail is unknown	bqbiol:isDescribedBy	PubMed	19523156	bqbiol:isDescribedBy	PubMed	18182088	bqbiol:isDescribedBy	PubMed	20660199
TRANSPORT	re302	NS1	FALSE	FALSE	s382125	s382125			category: translation
DISSOCIATION	re305	M1_vRNP_dissociate_during virus_uncoating	FALSE	FALSE	s382207	s382927,s385625	s382214		category: endocytosis category: fusion category: vRNP_nuclear_import similar to REACT_6230.4 PMID: 15310470 Lakadamyali M et al. 2004 PMID: 8970960 Bui M et al. 1996 PMID: 8627748 Whittaker G et al. 1996 PMID: 1985199 Martin, K 1991	bqbiol:is	Reactome	REACT_6230.4	bqbiol:isDescribedBy	PubMed	15310470	bqbiol:isDescribedBy	PubMed	8970960	bqbiol:isDescribedBy	PubMed	8627748
HETERODIMER_ASSOCIATION	re306	Reactome_Recruitment of Karyopherin Beta to form a Trimeric Complex	FALSE	FALSE	s387698,s180733	s387700			category: vRNP_nuclear_import PMID: 8970960 Bui M et al. 1996 PMID: 8627748 Whittaker G et al. 1996 PMID: 12921991 Cros JF, Palese P 2003 REACT_6322.3 Reactome_PMID: 7559393 O&apos;Neill RE et al. 1995	bqbiol:is	Reactome	REACT_6322.3	bqbiol:isDescribedBy	PubMed	8970960	bqbiol:isDescribedBy	PubMed	8627748	bqbiol:isDescribedBy	PubMed	12921991	bqbiol:isDescribedBy	PubMed	7559393
TRANSPORT	re309	M1_fusion_to_cytosol	FALSE	FALSE	s385625	s381084			Ref_Based: Fields Virology 2006 category: fusion category: nuclear_import PMID: 8970960 Bui M et al. 1996	bqbiol:isDescribedBy	PubMed	8970960
HETERODIMER_ASSOCIATION	re310	REACTOME_Recognition of the Nuclear Localization Signal (NLS) by a Karyopherin Alpha Family Protein	FALSE	FALSE	s382927,s180612	s387698	s382240,s384724,s382811,s1027441		category: endocytosis category: fusion REACT_6138.4 Reactome_PMID: 15702989 Cros JF et al. 2005 Reactome_PMID: 7559393 O&apos;Neill RE et al. 1995 category: vRNP_nuclear_import PMID: 8970960 Bui M et al. 1996 PMID: 8627748 Whittaker G et al. 1996 PMID: 10966468 Skehel, J 2000 (review) PKC-beta-2 PMID: 12477851 Sieczkarski SB et al. 2003 category: drug Protease MG132 inhibition PMID: 15310470 Laka…	bqbiol:is	Reactome	REACT_6138.4	bqbiol:isDescribedBy	PubMed	15702989	bqbiol:isDescribedBy	PubMed	7559393	bqbiol:isDescribedBy	PubMed	8970960	bqbiol:isDescribedBy	PubMed	8627748	bqbiol:isDescribedBy	PubMed	12477851	bqbiol:isDescribedBy	PubMed	15310470	bqbiol:isDescribedBy	PubMed	14617349
TRANSPORT	re311	M1_transport_to_nucleus	FALSE	FALSE	s381084	s384737			category: nuclear_import PMID: 17081640 Buolo S et al. 2007	bqbiol:isDescribedBy	PubMed	17081640
STATE_TRANSITION	re315	ATPase_open	FALSE	FALSE	s388013,s382610	s382603,s382611	s385626,s1027757,s1027761		category: endocytosis category: PI3K category: MAPK vATPase PMID: 18406336 Jefferies KC et al. 2008 PMID: 18026982 Hinton A et al. 2009 PMID: 21129142 Marjuki 2011; ERK, PI3K PMID: 11883197 Hui, E 2001 category: drug	bqbiol:isDescribedBy	PubMed	18406336	bqbiol:isDescribedBy	PubMed	18026982	bqbiol:isDescribedBy	PubMed	21129142
DISSOCIATION	re319	NP_dissociate_importin_alpha_1_and_importin_alpha_3	FALSE	FALSE	s1027544	s381492,s381163,s381491			category: viral_protein_import category: replication PMID: 18383427 Nagata K et al. 2008 PMID: 11160689 Momose F et al. 2001 PMID: 11907320 Portela A et al. 2002	bqbiol:isDescribedBy	PubMed	18383427	bqbiol:isDescribedBy	PubMed	11160689	bqbiol:isDescribedBy	PubMed	11907320
HETERODIMER_ASSOCIATION	re320	PKC_binds_RACK1	FALSE	FALSE	s382628,s382627	s382629			category: vRNP_nuclear_export PMID: 10799781 Reinhardt J et al. 2000	bqbiol:isDescribedBy	PubMed	10799781
TRANSPORT	re321	Cleavaged_HA_transport_to_membrane	FALSE	FALSE	s387664	s387659	s382635		Category: transport to membrane category: assembly category: HA virus: HPAI PMID: 1983109 van Zeijil MJ, Matlin KS 1990 PMID: 7997271 Lafont F et al. 1994 ??? PMID: 21307188 Amorim, M 2011	bqbiol:isDescribedBy	PubMed	1983109	bqbiol:isDescribedBy	PubMed	7997271
TRANSPORT	re332	NS1_transport_to_nucleus	FALSE	FALSE	s1027729	s1027735	s384116,s1028192		Category: viral_protein_import Category: NS1 PMID: 17376915 Melen K et al. 2007 Journal of Virology NS1A protein can interact with all six human importin α isoforms, indicating that the nuclear translocation of NS1A protein is mediated by the classical importin α/β pathway. REACT_115827.1 PMID: 20133869 Zhao C et al. 2010 ISG15 conjugation system targets the viral NS1 protein in Influenza A virus…	bqbiol:isDescribedBy	PubMed	17376915	bqbiol:is	Reactome	REACT_115827.1	bqbiol:is	Reactome	REACT_115827
STATE_TRANSITION	re342	capped_PA_mRNA	FALSE	FALSE	s387688	s382774			category: transcription PMID: 18653528 Wang W et al. 2008	bqbiol:isDescribedBy	PubMed	18653528
TRANSLATION	re346	Nup98	FALSE	FALSE	s382797	s387955			category: host_response PMID: 17267598 Satterly N et al. 2007 influenza virus down-regulates Nup98 Nup98 and Rae1 are induced by interferons	bqbiol:isDescribedBy	PubMed	17267598
TRANSLATION	re347	Rae1/Gle2/mrnp41	FALSE	FALSE	s382797	s382782			category: host_response PMID: 17267598 Satterly N et al. 2007 influenza virus down-regulates Nup98 Nup98 and Rae1 are induced by interferons	bqbiol:isDescribedBy	PubMed	17267598
HETERODIMER_ASSOCIATION	re348	budding_virus_attach_to_sulfatide_remaining_PM	FALSE	FALSE	s380956,s382800	s382801	s16		PMID: 18417587 Takahashi T et al. 2008 PMID: 14572650 Suzuki T et al. 2003 category: sulfatide category: budding category: assembly -sulfatide e?ciently inhibited sialidase activities of in￡uenza A virus NAs under conditions of less than pH 6.0. -The results suggest that the inhibition of the sialidase activity was caused by interaction of the sulfate ga- lactose of sulfatide with the side chain …	bqbiol:isDescribedBy	PubMed	18417587	bqbiol:isDescribedBy	PubMed	14572650
HETERODIMER_ASSOCIATION	re349	g-p_HA_trimmer:Lipid_Raft_complex_attach_to_Sulfatide	FALSE	FALSE	s1,s382800	s382807			category: budding category: assembly category: sulfatide PMID: 18417587 Takahashi T et al. 2008 PMID: 20145020 Takahashi T et al. 2010	bqbiol:isDescribedBy	PubMed	18417587	bqbiol:isDescribedBy	PubMed	20145020
STATE_TRANSITION	re350	sialic_receptor_HA_binding_formation_change_for_endocytosis	FALSE	FALSE	s385491	s385493	s382244		category: endocytosis limited strain only PMID: 16140748 Suzuki T et al. 2005 PMID: 10966468 Skehel, J 2000	bqbiol:isDescribedBy	PubMed	16140748
STATE_TRANSITION	re351	PKC_beta_II_phospholyration	FALSE	FALSE	s381660	s382811			category: host_response PKC-beta-2 PMID: 12477851 Sieczkarski SB et al. 2003	bqbiol:isDescribedBy	PubMed	12477851
HETERODIMER_ASSOCIATION	re353	PA_interacts_with_PA_for_nuclear_import	FALSE	FALSE	s382902,s382819	s382817	s384116		category: viral_protein_import category: replication hCLE PMID: 18785841 Naffakh N et al. 2008 (Avian Flu review) PMID: 11507205 Huarte M et al. 2001 (PA, hCLE) hCLE interacts with PA subunit at two regions (positions 493 to 512 and 557 to 574)in the PA protein sequence.	bqbiol:isDescribedBy	PubMed	18785841	bqbiol:isDescribedBy	PubMed	11507205
HETERODIMER_ASSOCIATION	re354	hCLE_PA_complex_binds_PB1-PB2-Hsp90_complex_and_release_Nsp90	FALSE	FALSE	s385143,s382817	s382826,s381182			category: translation category: replication hCLE PMID: 18785841 Naffakh N et al. 2008 (Avian Flu review) PMID: 11507205 Huarte M et al. 2001 (PA, hCLE)	bqbiol:isDescribedBy	PubMed	18785841	bqbiol:isDescribedBy	PubMed	11507205
HETERODIMER_ASSOCIATION	re356	PB1_binds_PB1-F2_for_nuclear_import	FALSE	FALSE	s1028612,s382413	s382828			category: viral_protein_import category: post_translation PMID: 18182088 Mazur I et al. 2008 PB1-F2 colocalizes and directly interacts with the viral PB1 polymerase protein.	bqbiol:isDescribedBy	PubMed	18182088
HETERODIMER_ASSOCIATION	re358	NS1_binds_TRIM25	FALSE	FALSE	s384270,s385130	s382833			category: NS1 category: host_response category: immune_response RIG-I-vRNA-IFN-pathway PMID: 19454348 Gack MU et al. 2009 (NS1) A novel domain in NS1 comprising E96/E97 residues mediates its interaction with the coiled-coil domain of TRIM25, thus blocking TRIM25 multimerization and RIG-I CARD domain ubiquitination. PMID: 16127453 Kawai T et al. 2005 (IPS-1, RIG-I, Mda5) PMID: 20071582 Gack MU et …	bqbiol:isDescribedBy	PubMed	19454348	bqbiol:isDescribedBy	PubMed	16127453	bqbiol:isDescribedBy	PubMed	20071582	bqbiol:isDescribedBy	PubMed	19782761
STATE_TRANSITION	re359	IPS-1_activation	FALSE	FALSE	s1027477	s1027476			category: host_response category: immune_response location: mitochondria RIG-I-vRNA-IFN-pathway PMID: 16127453 Kawai T et al. 2005 Overexpression of IPS-1 induced type I interferon and interferon-inducible genes through activation of IRF3, IRF7 and NF-kB transcription factors. TBK1 and IKKi protein kinases were required for the IPS-1-mediated interferon induction. IPS-1 contained an N-terminal CA…	bqbiol:isDescribedBy	PubMed	16127453	bqbiol:isDescribedBy	PubMed	19782761	bqbiol:isDescribedBy	PubMed	20206303
STATE_TRANSITION	re360	IRF3_phospholyration	FALSE	FALSE	s382840	s382842	s385341,s1027757		category: host_response category: immune_response RIG-I-vRNA-IFN-pathway PMID: 16127453 Kawai T et al. 2005 (IPS-1, RIG-I, Mda5) Overexpression of IPS-1 in cultured cell lines activated IRF3, IRF7 and NF-kB to induce antiviral proteins such as type I interferon, interferon-inducible genes and chemokines, which prevented viral replication. PMID: 19782761 Ehrhardt C et al. 2010 (innate immunity) PM…	bqbiol:isDescribedBy	PubMed	16127453	bqbiol:isDescribedBy	PubMed	19782761	bqbiol:isDescribedBy	PubMed	19454348	bqbiol:isDescribedBy	PubMed	19290913
STATE_TRANSITION	re361	IRF7_phospholyration	FALSE	FALSE	s382841	s382843	s385341,s1027594		category: host_response category: immune_response RIG-I-vRNA-IFN-pathway PMID: 16127453 Kawai T et al. 2005 (IPS-1, RIG-I, Mda5) Overexpression of IPS-1 in cultured cell lines activated IRF3, IRF7 and NF-kB to induce antiviral proteins such as type I interferon, interferon-inducible genes and chemokines, which prevented viral replication. PMID: 19782761 Ehrhardt C et al. 2010 (innate immunity) PM…	bqbiol:isDescribedBy	PubMed	16127453	bqbiol:isDescribedBy	PubMed	19782761	bqbiol:isDescribedBy	PubMed	19454348
HETERODIMER_ASSOCIATION	re362	IPS-1_RIG-I_complex_binds_IKK-i_TBK1_complex	FALSE	FALSE	s385090,s382839	s385341	s385072		category: host_response category: immune_response category: RIG-I RIG-I-vRNA-IFN-pathway PMID: 19782761 Ehrhardt C et al. 2010 (innate immunity) PMID: 16127453 Kawai T et al. 2005 (IPS-1, RIG-I, Mda5) Overexpression of IPS-1 induced type I interferon and interferon-inducible genes through activation of IRF3, IRF7 and NF-kB transcription factors. TBK1 and IKKi protein kinases were required for the…	bqbiol:isDescribedBy	PubMed	19782761	bqbiol:isDescribedBy	PubMed	16127453	bqbiol:isDescribedBy	PubMed	20071582
TRANSCRIPTION	re363	IFN-beta_transcription	FALSE	FALSE	s387952	s382850	s385084,s385069,s385596,s1027711		category: host_response category: immune_response RIG1-I-vRNA-IFN-pathway PMID: 20538852 Graef KM et al. 2010 (PB2_IPS-1) PB2 protein interacts with the mitochondrial antiviral signaling protein, MAVS (also known as IPS-1, VISA, or Cardif), and inhibits MAVS-mediated beta interferon (IFN-beta) expression PMID: 20699220 Iwai A et al. 2010 Influenza A Virus Polymerase Inhibits Type I Interferon Ind…	bqbiol:isDescribedBy	PubMed	20538852	bqbiol:isDescribedBy	PubMed	20699220	bqbiol:isDescribedBy	PubMed	16127453	bqbiol:isDescribedBy	PubMed	19782761	bqbiol:isDescribedBy	PubMed	19454348	bqbiol:isDescribedBy	PubMed	20071582
TRANSCRIPTION	re364	IFN-alpha_transcription	FALSE	FALSE	s387951	s382851	s385374,s385596		category: host_response category: immune_response RIG-I-vRNA-IFN-pathway PMID: 16127453 Kawai T et al. 2005 (IPS-1, RIG-I, Mda5) Overexpression of IPS-1 in cultured cell lines activated IRF3, IRF7 and NF-kB to induce antiviral proteins such as type I interferon, interferon-inducible genes and chemokines, which prevented viral replication. PMID: 19782761 Ehrhardt C et al. 2010 (innate immunity) PM…	bqbiol:isDescribedBy	PubMed	16127453	bqbiol:isDescribedBy	PubMed	19782761	bqbiol:isDescribedBy	PubMed	19454348	bqbiol:isDescribedBy	PubMed	20071582
STATE_TRANSITION	re368	2' 5' OAS_to_2' 5' OA	FALSE	FALSE	s382911,s382610	s384736,s382611	s387962,s384303,s384270		category: host_response category: immune_response category: IFN PMID: 19782761 Erhardt C et al. 2010 PMID: 16627618 Min JY et al. 2006 category: NS1 PMID: 19864182 Peiris C et al. 2009 (NS1) PMID: 11162793 Garcia-Sastre, A 2001	bqbiol:isDescribedBy	PubMed	19782761	bqbiol:isDescribedBy	PubMed	16627618	bqbiol:isDescribedBy	PubMed	19864182
STATE_TRANSITION	re370	RNaseL activation	FALSE	FALSE	s382914	s1027744	s384736		category: host_response category: immune_response category: NS1 PMID: 19782761 Erhardt C et al. 2010 PMID: 16627618 Min JY et al. 2006 PMID: 18796704 Hale BG et al. 2008 (review) NS1	bqbiol:isDescribedBy	PubMed	19782761	bqbiol:isDescribedBy	PubMed	16627618
TRANSPORT	re375	H+_to_virion_in_endosome	FALSE	FALSE	s382584	s383786	s388014		category: endocytosis similar to REACT_6315.5 PMID: 15310470 Lakadamyali M et al. 2004 (review)	bqbiol:is	Reactome	REACT_6315.5
TRIGGER	re376		FALSE	FALSE	s383786	s382214			category: endocytosis category: host_response Ref_Base: Fields Virology 2006
STATE_TRANSITION	re380	RIG-I_ubiquitination	FALSE	FALSE	s382910	s385536	s385130		category: host_response category: immune_response category: RIG-I RIG-I-vRNA-IFN-pathway PMID: 19454348 Gack MU et al. 2009 (NS1) PMID: 16127453 Kawai T et al. 2005 (IPS-1, RIG-I, Mda5) PMID: 20071582 Gack MU et al. 2010 While Thr-170 phosphrylation keeps RIG-I latent, Lys-172 ubiquitination enables RIG-I to form a stable complex with MAVS, therby inducing IFN signal transduction. PMID: 19782761 …	bqbiol:isDescribedBy	PubMed	19454348	bqbiol:isDescribedBy	PubMed	16127453	bqbiol:isDescribedBy	PubMed	20071582	bqbiol:isDescribedBy	PubMed	19782761
STATE_TRANSITION	re381	NS1_dimer	FALSE	FALSE	s382125	s384270			category: post_translation category: NS1 NS1 dimerization
HETERODIMER_ASSOCIATION	re385	REACTOME_Binding_of_NS1_to_cleavage_and_host_polyadenylation_specificity_factor_CPSF_	FALSE	FALSE	s384283,s1028040	s383949			category: transcription category: translation REACT_6168.2 Reactome_PMID: 12667806 Noah DL et al. 2003 Reactome_PMID: 9986787 Shimizu K et al. 1999 Reactome_PMID: 9651582 Nekeroff ME. et al. 1998 Reactome_PMID: 11421366 Li T et al. 2001 NS1 is able to bind to CPSF-30, the 30kDa subunit of cleavage and polyadenylation specific factor, which inhibits polyadenylation of cellular mRNAs, but not viral…	bqbiol:is	Reactome	REACT_6168.2	bqbiol:isDescribedBy	PubMed	12667806	bqbiol:isDescribedBy	PubMed	9986787	bqbiol:isDescribedBy	PubMed	9651582	bqbiol:isDescribedBy	PubMed	11421366	bqbiol:isDescribedBy	PubMed	17267598	bqbiol:isDescribedBy	PubMed	17488845	bqbiol:isDescribedBy	PubMed	18653528	bqbiol:isDescribedBy	PubMed	10920397
KNOWN_TRANSITION_OMITTED	re386	host_mRNA_transcription	FALSE	FALSE	s387823	s383952	s383949,s385117,s1028040,s385329		category: transcription category: translation PMID: 17267598 Satterly N et al. 2007 The binding of NS1 to CPSF and PABII inhibits polyadenylation of host mRNAs, contributing to nuclear retention of these messages.	bqbiol:isDescribedBy	PubMed	17267598
KNOWN_TRANSITION_OMITTED	re387	host_mRNA_transcription_to_splicing	FALSE	FALSE	s383952	s384115	s382780,s383954		category: transcription category: translation NS1_NS1-BP: PMID: 9696811 Wolff T et al. 1998 ...the inhibition of splicing by the NS1 protein may be mediated by binding to NS1-BP PMID: 17267598 Satterly N et al. 2007 PMID: 18653528 Wang W et al. 2008	bqbiol:isDescribedBy	PubMed	9696811	bqbiol:isDescribedBy	PubMed	17267598	bqbiol:isDescribedBy	PubMed	18653528
HETERODIMER_ASSOCIATION	re388	NS1_binds_NS1-BP	FALSE	FALSE	s384283,s383954	s382780			category: transcription category: translation NS1_NS1-BP: PMID: 9696811 Wolff T et al. 1998 PMID: 17267598 Satterly N et al. 2007 PMID: 18653528 Wang W et al. 2008 PMID: 18796704 Hale BG et al. 2008 (NS1 review) Given that NS1-BP predominantly co-localizes with the spliceosome assembly factor SC35, it was suggested that this protein is normally involved in cellular mRNA splicing. During influenza…	bqbiol:isDescribedBy	PubMed	9696811	bqbiol:isDescribedBy	PubMed	17267598	bqbiol:isDescribedBy	PubMed	18653528
HETERODIMER_ASSOCIATION	re389	NS1_binds_NS1_mRNA	FALSE	FALSE	s384283,s1027698	s383958			category: transcription PMID: 17488845 Garaigorta U and Ortin J. 2007 ...a preferential block of NS1 mRNA export is produced when NS1 is expressed from a NS replicon and further suggest that the RNA-binding activity of NS1 is required for the inhibition of viral mRNA export. PMID: 18653528 Wang W et al. 2008	bqbiol:isDescribedBy	PubMed	17488845	bqbiol:isDescribedBy	PubMed	18653528
STATE_TRANSITION	re394	RNA_polymerase_II_phospholyration_activation	FALSE	FALSE	s382883	s385329	s382500		category: transcription PMID: 18653528 Wang W et al. 2008 PMID: 20071484 Read EKC and Digard P. 2010 category: drug RNA_Pol II inhibitors	bqbiol:isDescribedBy	PubMed	18653528	bqbiol:isDescribedBy	PubMed	20071484
TRIGGER	re396		FALSE	FALSE	s387903	s382623			category: transcription Ref_Based: Fields Virology 2006
STATE_TRANSITION	re397	capped_NA_mRNA	FALSE	FALSE	s387583	s382774			category: transcription PMID: 18653528 Wang W et al. 2008	bqbiol:isDescribedBy	PubMed	18653528
STATE_TRANSITION	re398	capped_HA_mRNA	FALSE	FALSE	s387678	s382774			category: transcription PMID: 18653528 Wang W et al. 2008	bqbiol:isDescribedBy	PubMed	18653528
STATE_TRANSITION	re399	capped_NP_mRNA	FALSE	FALSE	s387682	s382774			category: transcription PMID: 18653528 Wang W et al. 2008	bqbiol:isDescribedBy	PubMed	18653528
STATE_TRANSITION	re400	capped_PB2_mRNA	FALSE	FALSE	s387683	s382774			category: transcription PMID: 18653528 Wang W et al. 2008	bqbiol:isDescribedBy	PubMed	18653528
STATE_TRANSITION	re401	capped_PB1_mRNA	FALSE	FALSE	s387686	s382774			category: transcription PMID: 18653528 Wang W et al. 2008	bqbiol:isDescribedBy	PubMed	18653528
TRANSCRIPTION	re404	NS_mRNA	FALSE	FALSE	s382623	s1027696			category: transcription PMID: 18653528 Wang W et al. 2008 PMID: 20071484 Read EKC and Digard P. 2010	bqbiol:isDescribedBy	PubMed	18653528	bqbiol:isDescribedBy	PubMed	20071484	bqbiol:isDescribedBy	PubMed	17488845
TRANSCRIPTION	re405	M_mRNA	FALSE	FALSE	s382623	s387730			category: transcription PMID: 18653528 Wang W et al. 2008 PMID: 20071484 Read EKC and Digard P. 2010	bqbiol:isDescribedBy	PubMed	18653528	bqbiol:isDescribedBy	PubMed	20071484
TRANSCRIPTION	re406	PA_mRNA	FALSE	FALSE	s382623	s387688			category: transcription PMID: 18653528 Wang W et al. 2008 PMID: 20071484 Read EKC and Digard P. 2010 PMID: 19194459 Dias, A 2009	bqbiol:isDescribedBy	PubMed	18653528	bqbiol:isDescribedBy	PubMed	20071484
TRANSCRIPTION	re407	PB1_mRNA	FALSE	FALSE	s382623	s387686			category: transcription PMID: 18653528 Wang W et al. 2008 PMID: 20071484 Read EKC and Digard P. 2010	bqbiol:isDescribedBy	PubMed	18653528	bqbiol:isDescribedBy	PubMed	20071484
TRANSCRIPTION	re408	PB2_mRNA	FALSE	FALSE	s382623	s387683			category: transcription PMID: 18653528 Wang W et al. 2008 PMID: 20071484 Read EKC and Digard P. 2010 PMID: 6801849 Blaas, D 1982 PMID: 7133998 Blaas, D 1982	bqbiol:isDescribedBy	PubMed	18653528	bqbiol:isDescribedBy	PubMed	20071484
TRANSCRIPTION	re409	NP_mRNA	FALSE	FALSE	s382623	s387682			category: transcription PMID: 18653528 Wang W et al. 2008 PMID: 20071484 Read EKC and Digard P. 2010	bqbiol:isDescribedBy	PubMed	18653528	bqbiol:isDescribedBy	PubMed	20071484
TRANSCRIPTION	re410	HA_mRNA	FALSE	FALSE	s382623	s387678			category: transcription PMID: 18653528 Wang W et al. 2008 PMID: 20071484 Read EKC and Digard P. 2010	bqbiol:isDescribedBy	PubMed	18653528	bqbiol:isDescribedBy	PubMed	20071484
TRANSCRIPTION	re411	NA_mRNA	FALSE	FALSE	s382623	s387583			category: transcription PMID: 18653528 Wang W et al. 2008 PMID: 20071484 Read EKC and Digard P. 2010	bqbiol:isDescribedBy	PubMed	18653528	bqbiol:isDescribedBy	PubMed	20071484
HETERODIMER_ASSOCIATION	re416	THO_complex_binds_Aly_and_UAP56	FALSE	FALSE	s382639,s382638,s3	s382651			category: transcription
HETERODIMER_ASSOCIATION	re419	host-mRNA_intron-containing_complex_binds_Tap/NXF1_p15_complex_and_release_UAF56_THOC	FALSE	FALSE	s385311,s382650,s382639	s385312,s384120			category: transcription category: NS1 PMID: 18653528 Wang W et al. 2008 PMID: 19840666 Shneider J, Wolff T 2009	bqbiol:isDescribedBy	PubMed	18653528	bqbiol:isDescribedBy	PubMed	19840666
DISSOCIATION	re420	THOC_dissociate_UAP56	FALSE	FALSE	s384120	s382638,s3			category: transcription
HETERODIMER_ASSOCIATION	re421	host-mRNA_intron-containing_complex_binds_PABP2_and_release_Aly_and_UAP56	FALSE	FALSE	s385310,s383944	s385311,s382639,s382638			category: transcription category: NS1 PMID: 18653528 Wang W et al. 2008 PMID: 19840666 Shneider J, Wolff T 2009	bqbiol:isDescribedBy	PubMed	18653528	bqbiol:isDescribedBy	PubMed	19840666
TRANSPORT	re422	host_mRNA_intron_containing_export_to_cytosol	FALSE	FALSE	s385312	s385313	s387956		category: translation category: transcription PMID: 19840666 Shneider J, Wolff T 2009	bqbiol:isDescribedBy	PubMed	19840666
STATE_TRANSITION	re425	capped_M2_mRNA	FALSE	FALSE	s387730	s1027699	s1028163		category: transcription PMID: 18653528 Wang W et al. 2008	bqbiol:isDescribedBy	PubMed	18653528
STATE_TRANSITION	re426	capped_M2_mRNA_to_spliced_viral_mRNA	FALSE	FALSE	s1027699	s382675			category: transcription PMID: 20071484 Read EKC and Digard P. 2010	bqbiol:isDescribedBy	PubMed	20071484
STATE_TRANSITION	re427	capped_M1_mRNA	FALSE	FALSE	s387730	s1027700			category: transcription PMID: 20071484 Read EKC and Digard P. 2010	bqbiol:isDescribedBy	PubMed	20071484
STATE_TRANSITION	re428	capped_M1_mRNA_intronless_and_unspliced_mRNA	FALSE	FALSE	s1027700	s382774			category: transcription PMID: 20071484 Read EKC and Digard P. 2010	bqbiol:isDescribedBy	PubMed	20071484
UNKNOWN_TRANSITION	re430	NEP/NS2 mRNA transport to NUP	FALSE	FALSE	s1027727	s384253			category: transcription category: translation PMID: 20071484 Read EKC and Digard P. 2010	bqbiol:isDescribedBy	PubMed	20071484
STATE_TRANSITION	re431	capped_NS2_mRNA_nuclear_export	FALSE	FALSE	s384253	s383795			category: transcription category: translation PMID: 20071484 Read EKC and Digard P. 2010	bqbiol:isDescribedBy	PubMed	20071484
HETERODIMER_ASSOCIATION	re435	intronless_and_unspliced_viral_mRNAs_binds_Tap/NXF1_p15_complex	FALSE	FALSE	s382774,s382650,s382638	s384229	s384117		category: transcription PMID: 20071484 Read EKC and Digard P. 2010 PMID: 19840666 Schneider J and Wolff T. 2009 category: viral mRNA nuclear export PMID: 18653528 Wang W et al. 2008 ...influenza A virus mRNA may be exported from the nucleus by the cellular TAP/p15 pathway with NS1 protein and RNAP-II participation. PMID: 21402597 Bier, K 2011 (interaction with NP)	bqbiol:isDescribedBy	PubMed	20071484	bqbiol:isDescribedBy	PubMed	19840666	bqbiol:isDescribedBy	PubMed	18653528
STATE_TRANSITION	re436	capped_NS1_mRNA	FALSE	FALSE	s1027696	s1027698	s383954		category: transcription PMID: 20071484 Read EKC and Digard P. 2010 PMID: 18796704 Hale BG et al. 2008 (review) The mechanism by which NS1 inhibits segment eight mRNA splicing has yet to be fully established. However, it is possible that a novel cellular ?70?kDa NS1-binding protein, termed NS1-BP, may be involved.	bqbiol:isDescribedBy	PubMed	20071484	bqbiol:isDescribedBy	PubMed	18796704
STATE_TRANSITION	re437	capped_NS2_mRNA	FALSE	FALSE	s1027696	s1027727	s1028163		category: transcription PMID: 18653528 Wang W et al. 2008 PMID: 18796704 Hale BG et al. 2008 (review)	bqbiol:isDescribedBy	PubMed	18653528
HETERODIMER_ASSOCIATION	re440	spliced_viral_mRNAs_binds_Exon-Junction-complex_Aly_and_UAP56	FALSE	FALSE	s382675,s382743,s382638,s382639	s384244			category: transcription PMID: 20071484 Read EKC and Digard P. 2010 PMID: 19840666 Schneider J and Wolff T. 2009 category: viral mRNA nuclear export PMID: 18653528 Wang W et al. 2008 ...influenza A virus mRNA may be exported from the nucleus by the cellular TAP/p15 pathway with NS1 protein and RNAP-II participation. PMID: 21402597 Bier, K 2011 (interaction with NP)	bqbiol:isDescribedBy	PubMed	20071484	bqbiol:isDescribedBy	PubMed	19840666	bqbiol:isDescribedBy	PubMed	18653528
HETERODIMER_ASSOCIATION	re441	spliced_viral_mRNAs_releases_Tap/NXF1_p15_complex_Aly_and_UAP56	FALSE	FALSE	s382650,s384244	s384254,s382638,s382639			category: transcription PMID: 20071484 Read EKC and Digard P. 2010 PMID: 19840666 Schneider J and Wolff T. 2009 category: viral mRNA nuclear export PMID: 18653528 Wang W et al. 2008 ...influenza A virus mRNA may be exported from the nucleus by the cellular TAP/p15 pathway with NS1 protein and RNAP-II participation.	bqbiol:isDescribedBy	PubMed	20071484	bqbiol:isDescribedBy	PubMed	19840666	bqbiol:isDescribedBy	PubMed	18653528
TRANSPORT	re442	viral_mRNA_export_to_cytosol	FALSE	FALSE	s384229	s383795	s384116		category: transcription category: translation PMID: 20071484 Read EJC Digard P 2010 J Gen Viol category: viral mRNA nuclear export PMID: 18653528 Wang W et al. 2008 ...influenza A virus mRNA may be exported from the nucleus by the cellular TAP/p15 pathway with NS1 protein and RNAP-II participation.	bqbiol:isDescribedBy	PubMed	20071484	bqbiol:isDescribedBy	PubMed	18653528
TRANSPORT	re444	viral_mRNA_spliced_export_to_cytosol	FALSE	FALSE	s384254	s383795	s384116		category: transcription category: translation PMID: 20071484 Read EKC and Digard P 2010	bqbiol:isDescribedBy	PubMed	20071484
STATE_TRANSITION	re445	capped_NS1_mRNA_to_intronless_and_unspliced_mRNA	FALSE	FALSE	s1027698	s382774	s383958		category: transcription category: NS1 PMID: 20071484 Read EKC and Digard P. 2010 PMID: 17488845 Garaigorta U and Ortin J. 2007 NS1 knocks down the export of its own virus mRNA, a non-spliced mRNA, by RNA-binding. NS1 regulates the splicing and nucleocytoplasmic export of its own collinear mRNA, inaddition to the previously reported inhibitions of cellular mRNA processing and export. PMID: 7958859…	bqbiol:isDescribedBy	PubMed	20071484
HETERODIMER_ASSOCIATION	re448	PB1_F2_binds_to_the_mitochondrial_adenine_nucleotide_translocator_3_ANT3_inducing_apoptosis	FALSE	FALSE	s382412,s385054	s385061	s385357		category: host_response location: mitochondria category: PB1-F2 PMID: 16201016 Zamarin D et al. 2005 (H1N1) The PB1-F2 protein interacts with ANT3 and VDAC1 proteins of the Mitochondrial PTPC. Later in the infection, when more PB1-F2 is synthesized, and upon induction of antiviral apoptotic signaling pathways, the mitochondria undergo the permeability transition, which results in the induction of…	bqbiol:is	Reactome	REACT_6243.2	bqbiol:isDescribedBy	PubMed	16201016	bqbiol:isDescribedBy	PubMed	15163724
TRANSPORT	re449	REACTOME_NA_activation_of_TGF_beta	FALSE	FALSE	s384276	s384275	s4		category: host_response category: NA REACT_6229.2 Reactome_PMID: 9934696 Morris, SJ. et al. 1999 PMID: 8970987 Schultz-Cherry S and Hinshaw VS 1996 PMID: 20949074 Carlson CM et al. 2010 (HPAI)	bqbiol:is	Reactome	REACT_6229.2	bqbiol:isDescribedBy	PubMed	9934696
TRIGGER	re450		FALSE	FALSE	s384275	s1027473			category: host_response
STATE_TRANSITION	re452	PERK_activation	FALSE	FALSE	s385383	s385383	s168		category: translation PMID: 16630668 Kash JC et al. 2006 PMID: 16953201 Szegezdi E et al. 2006 (review)	bqbiol:isDescribedBy	PubMed	16630668	bqbiol:isDescribedBy	PubMed	16953201
STATE_TRANSITION	re453	eIF2-GDP_complex_to_eIF-GTP_complex	FALSE	FALSE	s384301,s384295	s384297,s384296	s385412		category: translation PMID: 12633992 Schneider RJ, Mohr I 2003 (review)	bqbiol:isDescribedBy	PubMed	12633992
STATE_TRANSITION	re454	PKR_phospholyration	FALSE	FALSE	s385099	s385122	s384270,s383779,s384303,s385099,s385391		category: translation category: NS1 PMID: 16630668 Kash JC et al. 2006 PMID: 17166899 Goodman AG et al. 2007 PMID: 16466763 Li S et al. 2006 Binding of the influenza A virus NS1 protein to PKR mediates the inhibition of its activation by either PACT or double-stranded RNA PMID: 19782761 Ehrhardt C et al. 2010 Upon RNA binding to two dsRNA-binding-domains, PKR dimerizes, which leads to its autopho…	bqbiol:isDescribedBy	PubMed	16630668	bqbiol:isDescribedBy	PubMed	16466763	bqbiol:isDescribedBy	PubMed	19782761
HETERODIMER_ASSOCIATION	re455	host_mRNA_binds_PABP1_eIF4GI_GRSF-1	FALSE	FALSE	s384312,s382135,s1028560,s382136	s384317			category: translation PMID: 7499349 Park YW, Katze M 1995 PMID: 10359774 Park YW et al. 1999 PMID: 16630668 Kash JC et al. 2006	bqbiol:isDescribedBy	PubMed	7499349	bqbiol:isDescribedBy	PubMed	10359774	bqbiol:isDescribedBy	PubMed	16630668
TRANSLATION	re456	host_proteins	FALSE	FALSE	s384317	s384324	s384297,s385425,s1027967		category: translation category: NS1 PMID: 16630668 Kash JC et al. 2006 PMID: 6327069 Katze, M 1984 PMID: 3023655 Katze, M 1986	bqbiol:isDescribedBy	PubMed	16630668
STATE_TRANSITION	re459	Tap/NXF1_p15_complex_inactivation	FALSE	FALSE	s382650	s382650	s384283		category: transcription category: NS1 PMID: 18653528 Wang W et al. 2008 PMID: 19840666 Shneider J, Wolff T 2009	bqbiol:isDescribedBy	PubMed	18653528	bqbiol:isDescribedBy	PubMed	19840666
STATE_TRANSITION	re460	PABP2_inactivation	FALSE	FALSE	s383944	s383944	s384283		category: transcription category: NS1 PMID: 18653528 Wang W et al. 2008 PMID: 19840666 Shneider J, Wolff T 2009 PMID: 17267598 Satterly N et al. 2007 The binding of NS1 to CPSF and PABII inhibits polyadenylation of host mRNAs, contributing to nuclear retention of these messages.	bqbiol:isDescribedBy	PubMed	17267598	bqbiol:isDescribedBy	PubMed	18653528	bqbiol:isDescribedBy	PubMed	19840666
DISSOCIATION	re462	host-mRNA_intron_containing_complex_dissociation	FALSE	FALSE	s385313	s385318,s384312,s1028712,s384334,s384335,s1028031			category: transcription category: translation PMID: 19840666 Schneider J, Wolff T 2009	bqbiol:isDescribedBy	PubMed	19840666
HETERODIMER_ASSOCIATION	re463	REACTOME_Binding_of_vRNP_M1_NEP_complex_to_CRM1_export_receptor	FALSE	FALSE	s385128,s78,s1028664	s380495			category: vRNP_nuclear_export REACT_6194.4 Reactome_PMID: 11118210 Neumann G et al. 2000 PMID: 17317185 Hutton S and Kehlenbach 2007 (general review on Crm1) PMID: 10430904 Kudo N et al. 1999 PMID: 11451485 Watanabe K et al. 2001 PMID: 11289803 Ma K et al. 2001 PMID: 15331747 Iwatsuki-Horimoto, K 2004 PMID: 22855482 Kawaguchi A et al. 2012 (YB-1)	bqbiol:is	Reactome	REACT_6194.4	bqbiol:isDescribedBy	PubMed	11118210
STATE_TRANSITION	re464	PB1-F2_phospholyration	FALSE	FALSE	s169216	s384345	s382091		category: PB1-F2 category: post_translation PMID: 19523156 Mitzner D et al. 2009 Phosphorylation of the influenza A virus protein PB1-F2 by PKC is crucial for apoptosis promoting functions in monocytes PMID: 19782761 Ehrhardt C et al. 2010 (review)	bqbiol:isDescribedBy	PubMed	19523156	bqbiol:isDescribedBy	PubMed	19782761
TRIGGER	re465		FALSE	FALSE	s1027531	s384346			category: nuclear_export category: host_response
NEGATIVE_INFLUENCE	re467		FALSE	FALSE	s1027757	s1027473			category: host_response PMID: 19290913 Ehrhardt C and Ludwig S 2009 Review PI3K/Akt PMID: 16208318 Tyner JW et al. 2005 Nat Med. PMID: 17881440 Shin, Y 2007 PMID: 17715214 Ehrhardt, C 2007	bqbiol:isDescribedBy	PubMed	19290913	bqbiol:isDescribedBy	PubMed	16208318
STATE_TRANSITION	re468	PI3K_activation	FALSE	FALSE	s1027749	s1027757	s1027746,s384270		category: host_response category: PI3K category: NS1 PMID: 19290913 Ehrhardt C and Ludwig S. 2009 PMID: 20844577 Elerhoff T. et al. 2010; EGFR PI3K / NS1 While the kinase supports activation of the interferon regulatory factor-3 during antiviral interferon induction, it also exhibits virus supportive functions. In fact, PI3K not only regulates a very early step during viral entry but also results…	bqbiol:isDescribedBy	PubMed	19290913	bqbiol:isDescribedBy	PubMed	20844577	bqbiol:isDescribedBy	PubMed	18796704	bqbiol:isDescribedBy	PubMed	17468837
DISSOCIATION	re474	REACTOME_Neuraminidase enzymatic release from sialic acid	FALSE	FALSE	s380956	s384746,s384747	s385375,s380426,s1028615,s1028619,s1028651,s1028662		category: budding category: drug Ref_Based: Feilds Virology 2006 REACT_6348.3 PMID: 12466482 Hui EK and Nayak DP 2002 G proteins involved in the regulation of influenza virus budding Tetherin (BST2) PMID: 22027189 Garcia-Sastre A 2011 (review) PMID: 21209114 Yondola MA et al 2011 PMID: 21621240 Watanabe R et al 2011 PMID: 22393008 Gorai T et al. 2012 (F1Fo-ATPase)	bqbiol:is	Reactome	REACT_6348.3
HETERODIMER_ASSOCIATION	re475	vRNP_importin-alpha-and-beta1_complex_binds_RanGDP	FALSE	FALSE	s387700,s384594	s387701			category: vRNP_nuclear_import PMID: 8970960 Bui M et al. 1996 PMID: 8627748 Whittaker G et al. 1996 PMID: 12921991 Cros JF, Palese P 2003	bqbiol:isDescribedBy	PubMed	8970960	bqbiol:isDescribedBy	PubMed	8627748	bqbiol:isDescribedBy	PubMed	12921991
TRANSPORT	re476	vRNP_import_to_nucleus	FALSE	FALSE	s387701	s387704	s381084,s387956		category: vRNP_nuclear_import PMID: 8970960 Bui M et al. 1996 PMID: 8627748 Whittaker G et al. 1996 PMID: 12921991 Cros JF et al. 2003 REACT_6289.4 Reactome_PMID: 1985200 Mukaigawa J et al. 1991 PMID: 7559393 O&apos;Neill RE et al. 1995	bqbiol:is	Reactome	REACT_6289.4	bqbiol:isDescribedBy	PubMed	8970960	bqbiol:isDescribedBy	PubMed	8627748	bqbiol:isDescribedBy	PubMed	12921991	bqbiol:isDescribedBy	PubMed	1985200	bqbiol:isDescribedBy	PubMed	7559393
DISSOCIATION	re477	vRNP_import_complex_dissociate_RanGDP	FALSE	FALSE	s387704	s384671,s387706			category: vRNP_nuclear_import PMID: 8627748 Wjottaler G et al. 1996 PMID: 12921991 Cros JF and Palase P 2003	bqbiol:isDescribedBy	PubMed	8627748	bqbiol:isDescribedBy	PubMed	12921991
HETERODIMER_ASSOCIATION	re478	PB2_binds_activated-IPS-1_in_mitochondria	FALSE	FALSE	s384674,s1027476	s385069			location: mitochondria category: host_response category: PB2 PMID: 20538852 Graef, KM. et al. 2010 PB2 protein interacts with MAVS and that overexpression of the PB2 protein results in the inhibition of IFN-β expression. not H5N1 but H1N1 only in Vero cells PMID: 21695240 Varga ZT et al 2011	bqbiol:isDescribedBy	PubMed	20538852
TRANSPORT	re479	PB2_move_to_mitochondria	FALSE	FALSE	s382904	s384674			location: cytosol; mitochondria category: host_response category: PB2 not H5N1 but H1N1 only in Vero cells PMID: 20538852 Graef KM et al. 2010 Surprisingly, we also found that PB2 proteins from H5N1 influenza A viruses, in contrast with seasonal human influenza viruses, do not associate with mitochondria. The lack of mitochondrial association of H5N1 influenza virus PB2 proteins is caused by a si…	bqbiol:isDescribedBy	PubMed	20538852
TRANSPORT	re480	Ca2+_to_mitochondria	FALSE	FALSE	s382082	s384684			location: mitochondria category: host_response virus: HPAI PMID: 20053741 Ueda M et al. 2010 (H5N1) During H5N1-AIV infection, an undetermined factor(s) may interfere with the Ca2+ transport mechanisms on the plasma membrane, which in turn induces the in?ux of extracellular Ca2+ followed by an elevation in [Ca2+]i. Increases in [Ca2+]i cause transport of the excess Ca2+ into the mitochondria, res…	bqbiol:isDescribedBy	PubMed	20053741
STATE_TRANSITION	re488	EGFR_activation	FALSE	FALSE	s384692	s384698	s385480		category: host_response category: entry category: endocytosis PMID: 20844577 Eierhoff T et al. 2010 that IAV is a multivalent agent1 that, upon binding to sialic acids, is able to cluster and activateEGFR and other RTKs to form a lipid raft-based signaling platform.	bqbiol:isDescribedBy	PubMed	20844577
TRANSPORT	re495	H+_from_cytosol_to_endosome	FALSE	FALSE	s384718	s382584	s382603		category: endocytosis vATPase PMID: 18406336 Jefferies KC et al. 2008 PMID: 18026982 Hinton A et al. 2009	bqbiol:isDescribedBy	PubMed	18406336	bqbiol:isDescribedBy	PubMed	18026982
TRIGGER	re496		FALSE	FALSE	s385122	s384726			category: host_response category: NFkB PMID: 19782761 Ehrhardt C et al. 2010	bqbiol:isDescribedBy	PubMed	19782761
TRIGGER	re497		FALSE	FALSE	s384726	s384727			category: host_response category: NFkB PMID: 19782761 Ehrhardt et al. 2010	bqbiol:isDescribedBy	PubMed	19782761
TRANSPORT	re498	NEP/NS2_import_to_nucleus	FALSE	FALSE	s384738	s383962	s382098		category: viral_protein_import category: replication PMID: 19264657 Robb N et al. 2009 NS2/NEP PMID: 11231581 Pleschka S et al. 2001 Raf/Mek/Erk Inhibition of Raf signalling results in nuclear retention of viral ribonucleoprotein complexes (RNPs), impaired function of the nuclear-export protein (NEP/NS2) and concomitant inhibition of virus production. PMID: 2987535 Greenspan, D 1985 (NS2 localize…	bqbiol:isDescribedBy	PubMed	19264657	bqbiol:isDescribedBy	PubMed	11231581
TRANSPORT	re499	vRNP_M1_NEP/NS2_complex_to_membrane	FALSE	FALSE	s380490	s384749,s1028768	s382635,s1028566,s381151,s1028617		category: transport to membrane category: assembly REACT_6137.3 Reactome_PMID: 8918911 Zhang J. and Lamb RA. 1996 PMID: 21731653 Momose, F 2011 (Rab11) PMID: 21752912 Eisfeld, A 2011 (HRB) HRB intracts with NEP/NS2. PMID: 9971805 Digard, P 1999 (actin) PMID: 22855482 Kawaguchi A et al. 2012 (YB-1)	bqbiol:is	Reactome	REACT_6137.3	bqbiol:isDescribedBy	PubMed	8918911
TRANSPORT	re500	M2_transport_to_membrane	FALSE	FALSE	s381661	s384817	s382635		category: transport to membrane category: assembly REACT_10039.2 (partial) Reactome_PMID: 10890900 Heino S et al. 2000	bqbiol:is	Reactome	REACT_10039.2	bqbiol:isDescribedBy	PubMed	10890900
STATE_TRANSITION	re501	M2_recruitment_at_the_neck_of_budding_virions	FALSE	FALSE	s384818	s384902			Category: packaging category: assembly category: budding M2 recruitment at the neck of budding virions. PMID: 20850012 Rpssman JS, ... Lamb RA, 2010 Cell	bqbiol:isDescribedBy	PubMed	20850012
HETERODIMER_ASSOCIATION	re502	REACTOME_Association with M1 at cell membrane	FALSE	FALSE	s384817,s384749,s4,s387659	s384818			Category: packaging category: assembly category: budding REACT_10077.3 Reactome PMID: 15567494 Nayak et al 2004 Reactome PMID: 15298170 Schmitt and Lamb 2004 Reactome PMID: 15731254 McCown and Pekosz 2005 PMID: 8794300 Enami, M 1996 PMID: 8356796 Yasuda, J 1993 (NS2 - virion) PMID: 19481124 Nayak et al. 2009 (review)	bqbiol:is	Reactome	REACT_10077.3	bqbiol:isDescribedBy	PubMed	15567494	bqbiol:isDescribedBy	PubMed	15298170	bqbiol:isDescribedBy	PubMed	15731254
STATE_TRANSITION	re503	REACTOME_Membrane fusion	FALSE	FALSE	s384902,s382365	s380956	s384902		Category: packaging category: assembly category: budding M2 mediates budding REACT_6193.3 PMID: 20850012 Rossman JS et al. 2010 PMID: 19481124 Nayak et al. 2009 (review)	bqbiol:is	Reactome	REACT_6193.3	bqbiol:isDescribedBy	PubMed	20850012
TRANSPORT	re504	REACTOME_Fusion_of_vesicle_containting_the M2_trimer_to_the_Golgi_apparatus	FALSE	FALSE	s1027537	s385047	s1028054		category: post_translation location: endocytic vesicle membrane; golgi Ref_Based: Fields Virology 2006 REACT_6273.4 2045796 Veit M et al. 1991 (M2)	bqbiol:is	Reactome	REACT_6273.4	bqbiol:isDescribedBy	PubMed	2045796	bqbiol:isDescribedBy	PubMed	2219738
TRANSPORT	re506	Ca2+_intake_to_cytosol	FALSE	FALSE	s385053	s382082	s384683		location: mitochondria category: host_response virus: HPAI PMID: 20053741 Ueda M et al. 2010	bqbiol:isDescribedBy	PubMed	20053741
TRANSPORT	re507	Cyto_C_export_from_mitochondria_to_cytosol	FALSE	FALSE	s385067	s385068	s385061,s385070,s385071,s385358,s385054		category: host_response location: mitochondria; cytosol PMID: 16201016 Zamarin D et al. 2005 (PB1-F2) PB1-F2 protein directly induced cytochrome c release and loss of the mitochondrial inner membrane potential inpurified mouse liver mitochondria. PMID: 20053741 Ueda M et al. 2010 (HPAI) PMID: 16676004 Garrodp C et al. 2006 Cell Death Differ (review) Release of Cytochrome c from mitochondria REACT…	bqbiol:isDescribedBy	PubMed	16201016	bqbiol:isDescribedBy	PubMed	20053741	bqbiol:isDescribedBy	PubMed	16676004	bqbiol:is	Reactome	REACT_535.3
TRIGGER	re510		FALSE	FALSE	s384684	s385070			location: mitochondria category: host_response virus: HPAI PMID: 20053741 Ueda M et al. 2010 During H5N1-AIV infection, an undetermined factor(s) may interfere with the Ca2+ transport mechanisms on the plasma membrane, which in turn induces the in?ux of extracellular Ca2+ followed by an elevation in [Ca2+]i. Increases in [Ca2+]i cause transport of the excess Ca2+ into the mitochondria, resulting …	bqbiol:isDescribedBy	PubMed	20053741
TRIGGER	re511		FALSE	FALSE	s384684	s385071			location: mitochondria category: host_response virus: HPAI PMID: 20053741 Ueda M et al. 2010 During H5N1-AIV infection, an undetermined factor(s) may interfere with the Ca2+ transport mechanisms on the plasma membrane, which in turn induces the in?ux of extracellular Ca2+ followed by an elevation in [Ca2+]i. Increases in [Ca2+]i cause transport of the excess Ca2+ into the mitochondria, resulting …	bqbiol:isDescribedBy	PubMed	20053741
STATE_TRANSITION	re514	phospholyrated_IRF3_dimerization	FALSE	FALSE	s382842	s385079			category: host_response category: immune_response PMID: 19782761 Ehrhardt, E. et al. 2010 PMID: 19454348 Gack MU et al. 2009 (NS1) NS1 potently inhibited the serine 396 phosphorylation of IRF3 and almost completely blocked IRF3 dimerization	bqbiol:isDescribedBy	PubMed	19782761	bqbiol:isDescribedBy	PubMed	19454348
STATE_TRANSITION	re515	phospholyrated_IRF7_dimerization	FALSE	FALSE	s382843	s385080			category: host_response category: immune_response PMID: 19782761 Ehrhardt, E. et al. 2010	bqbiol:isDescribedBy	PubMed	19782761
TRANSPORT	re516	IRF3_import_to_nucleus	FALSE	FALSE	s385079	s385084			category: host_response category: immune_response PMID: 19782761 Ehrhardt, E. et al. 2010 REACT_6864.6 Dimerized phospho-IRF3/IRF7 is transported to the nucleus	bqbiol:isDescribedBy	PubMed	19782761
TRANSPORT	re517	IRF7_import_to_nucleus	FALSE	FALSE	s385080	s385374			category: host_response category: immune_response PMID: 19782761 Ehrhardt, E. et al. 2010 REACT_6864.6 Dimerized phospho-IRF3/IRF7 is transported to the nucleus	bqbiol:isDescribedBy	PubMed	19782761
HETERODIMER_ASSOCIATION	re518	REACTOME_dsRNA binds to RIG-I	FALSE	FALSE	s385536,s382831	s385086			category: host_response category: immune_response category: RIG-I RIG-I-vRNA-IFN-pathway REACT_25357.1 PMID: 16625202 Kato, H 2006 PMID: 17339430 Le Goffic, R 2007 PMID: 17140406 Opitz, B 2007 PMID: 17038589 Pichlmair, A 2006	bqbiol:is	Reactome	REACT_25357.1
HETERODIMER_ASSOCIATION	re519	RIG-I_negative_strand_vRNA_binds_IPS-1	FALSE	FALSE	s1027476,s385086	s385090			category: host_response category: immune_response category: RIG-I RIG-I-vRNA-IFN-pathway PMID: 20071582 Gack MU et al. 2010 (RIG-I) has emerged as a key receptor for the detection of viral RNA in the cytosol, inducing IFN-mediated innate immune responses to limit viral replication through its interaction with MAVS (also called IPS-1, CARDIF, or VISA) REACT_24957.2 like	bqbiol:isDescribedBy	PubMed	20071582	bqbiol:is	Reactome	REACT_24957.2
HETERODIMER_ASSOCIATION	re520	RIG-I_negative_strand_vRNA_binds_NS1	FALSE	FALSE	s384270,s385086	s385095			category: NS1 category: host_response category: immune_response category: RIG-I RIG-I-vRNA-IFN-pathway PMID: 17079289 Mibayashi M et al. 2007 The NS1 of influenza A virus binds to RIG-I and inhibits downstream activation of IRF-3, preventing the transcriptional induction of IFN-beta. PMID: 19454348 Gack MU et al. 2009 PMID: 18796704 Hale BG et al. 2008 (NS1 review) PMID: 17038589 Pichlmair, A 2006	bqbiol:isDescribedBy	PubMed	17079289	bqbiol:isDescribedBy	PubMed	19454348
HETERODIMER_ASSOCIATION	re522	REACTOME_Binding of NS1 to dsRNA	FALSE	FALSE	s384270,s384303	s385100			category: NS1 category: translation REACT_6339.2 Reactome_PMID: 14645582 Donelan, NR. et al. 2003 PMID: 18813227 Cheng A et al. 2009 Cell Res PMID: 18796704 Hale BG et al. 2008 (review) NS1	bqbiol:is	Reactome	REACT_6339.2	bqbiol:isDescribedBy	PubMed	14645582
HETERODIMER_ASSOCIATION	re524	reactome_Binding of NS1 to poly(A)-binding protein II (PABII)	FALSE	FALSE	s383944,s384283	s385117			category: host_response category: NS1 REACT_6287.2 The influenza virus non-structural protein 1 (NS1) binds to the host cell&apos;s poly(A)-binding protein II (PABII) thus preventing PABII from properly extending the poly-A tail of pre-mRNA within the host cell nucleus. These pre-mRNAs are then prevented from exiting the nucleus. PMID: 10205180 Chen et al. 1999 PMID: 17267598 Satterly N et al. 20…	bqbiol:is	Reactome	REACT_6287.2	bqbiol:isDescribedBy	PubMed	10205180
STATE_TRANSITION	re525	PKR_dimerization	FALSE	FALSE	s385124	s385099	s384303		category: translation PMID: 19782761 Ehrhardt C et al. 2010 Upon RNA binding to two dsRNA-binding-domains, PKR dimerizes, which leads to its autophosphorylation and activation of enzymatic activity.	bqbiol:isDescribedBy	PubMed	19782761
STATE_TRANSITION	re526	caspase-1_activation	FALSE	FALSE	s385125	s385125	s384270		category: host_response category: NS1 PMID: 19782761 Ehrhardt C et al. 2010 PMID: 15604446 Stasakova J et al. 2005 NS1 inhibited caspase-1 activation and therefore maturation of pro-IL-1beta and pro-IL-18, and caspase-1 dependent apoptosis in primary human macropahges PMID: 11162793 Garcia-Sastre, A 2001	bqbiol:isDescribedBy	PubMed	19782761	bqbiol:isDescribedBy	PubMed	15604446
TRIGGER	re527		FALSE	FALSE	s385125	s1027473			category: host_response category: NS1 PMID: 19782761 Ehrhardt C et al. 2010 PMID: 15604446 Stasakova J et al. 2005 NS1 inhibited caspase-1 activation and therefore maturation of pro-IL-1beta and pro-IL-18, and caspase-1 dependent apoptosis in primary human macropahges	bqbiol:isDescribedBy	PubMed	19782761	bqbiol:isDescribedBy	PubMed	15604446
TRIGGER	re528		FALSE	FALSE	s382098	s385126			category: host_response PMID: 18713014 Pieschka S 2008	bqbiol:isDescribedBy	PubMed	18713014
TRANSPORT	re529	Crm1_import_to_nucleus	FALSE	FALSE	s380491	s385128			category: vRNP_nuclear_export
STATE_TRANSITION	re530	RIG-I_phospholyration	FALSE	FALSE	s382910	s385129			category: host_response category: immune_response category: RIG-I RIG-I-vRNA-IFN-pathway PMID: 20071582 Gack MU et al. 2010 Phospholyration of the RIG-I Thr-170 residue inhibits TRIM25 binding and RIG-I CARD ubiquitination.	bqbiol:is	Reactome	REACT_25235.1	bqbiol:isDescribedBy	PubMed	20071582
STATE_TRANSITION	re531	TRIM25_trimerization	FALSE	FALSE	s382832	s385130			category: host_response category: immune_response RIG-I-vRNA-IFN-pathway PMID: 19454348 Gack MU et al. 2009	bqbiol:isDescribedBy	PubMed	19454348
STATE_TRANSITION	re532	viral_RNA_degradation	FALSE	FALSE	s129	s382861	s1027744		category: host_response category: immune_response PMID: 19782761 Ehrhardt C et al. 2010 PMID: 16627618 Min JY et al. 2006 PMID: 15308750 Vreede, FT et al. 2004 nascent cRNA is degraded by host cell nucleases unless it is stabilized by newly synthesized viral RNA polymerase and NP. PMID: 18796704 Hale BG et al. 2008 (review NS1)	bqbiol:isDescribedBy	PubMed	19782761	bqbiol:isDescribedBy	PubMed	16627618	bqbiol:isDescribedBy	PubMed	15308750
STATE_TRANSITION	re533	NP_deubiquitination	FALSE	FALSE	s385133	s381163	s385132		category: replication PMID: 20924359 Liao TL et al. 2010 USP11 deubiquitinating enzyme	bqbiol:isDescribedBy	PubMed	20924359
STATE_TRANSITION	re534	NP_ubiquitination	FALSE	FALSE	s381163	s385133			category: replication PMID: 20924359 Liao TL et al. 2010	bqbiol:isDescribedBy	PubMed	20924359
HETERODIMER_ASSOCIATION	re535	PB1_binds_karyopherin-beta-3	FALSE	FALSE	s382901,s381466	s385136			category: replication category: viral_protein_import PMID: 17005651 Deng T et al. 2006 We have identi?ed a nuclear import factor, Ran binding protein 5 (RanBP5), also known as karyopherin beta 3, importin beta 3, or importin 5, as an interactor of the PB1 subunit. RanBP5 interacted with either PB1 alone or with a PB1-PA dimer but not with a PB1-PB2 dimer or the trimeric complex. PMID: 21562121 Hu…	bqbiol:isDescribedBy	PubMed	17005651
HETERODIMER_ASSOCIATION	re536	PB1_IPO5_complex_binds_PA	FALSE	FALSE	s382902,s385136	s1027541			category: replication category: viral_protein_import PMID: 17005651 Deng T et al. 2006 PMID: 15956611 Deng, T 2005	bqbiol:isDescribedBy	PubMed	17005651
HETERODIMER_ASSOCIATION	re537	Phospholyrated_M1_binds_Hsc70	FALSE	FALSE	s381542,s381619	s382001	s385378		category: vRNP_nuclear_export Ref_Based: Fields Virology 2006 PMID: 17022977 Watanabe K et al. 2006 Identification of Hsc70 as an influenza virus matrix protein (M1) binding factor involved in the virus life cycle PMID: 14722281 Hirayama E et al. 2004 indicating that HSP70 prevents M1 from binding to vRNP. An immunoprecipitation assay showed that HSP70 was bound to vRNP, suggesting that the inter…	bqbiol:isDescribedBy	PubMed	17022977	bqbiol:isDescribedBy	PubMed	14722281
TRANSPORT	re538	PB1-PB2-Hsp90_import_to_nucleus	FALSE	FALSE	s385157	s385143	s384116		category: viral_protein_import PMID: 18383427 Nagata K et al. 2008 PMID: 17121807 Naito T et al. 2007 PMID: 12226087 Momose F et al. 2002	bqbiol:isDescribedBy	PubMed	18383427	bqbiol:isDescribedBy	PubMed	17121807	bqbiol:isDescribedBy	PubMed	12226087
TRANSPORT	re539	PA-PB1_import_to_nucleus	FALSE	FALSE	s1027541	s1027542	s384116		category: viral_protein_import PMID: 18383427 Nagata K et al. 2008 PMID: 17121807 Naito T et al. 2007 PMID: 17005651 Deng T et al. 2006 PMID: 19906916 Huet S et al. 2010	bqbiol:isDescribedBy	PubMed	18383427	bqbiol:isDescribedBy	PubMed	17121807	bqbiol:isDescribedBy	PubMed	17005651
UNKNOWN_TRANSITION	re540	PB2 Hsp90 complex nuclear import	FALSE	FALSE	s381442	s385150	s384116,s180612		category: viral_protein_import PMID: 18383427 Nagata K et al. 2008 PMID: 17121807 Naito T et al. 2007 PMID: 12226087 Momose F et al. 2002 PMID: 19906916 Huet S et al. 2010 PMID: 3023071 Jones, I 1986 PMID: 19066626 Resa-Infante P et al 2008 (Importin-alpha)	bqbiol:isDescribedBy	PubMed	18383427	bqbiol:isDescribedBy	PubMed	17121807	bqbiol:isDescribedBy	PubMed	12226087
TRANSPORT	re541	PA_import_to_nucleus	FALSE	FALSE	s382902	s385161	s384116		category: viral_protein_import PMID: 18383427 Nagata K et al. 2008 PMID: 17121807 Naito T et al. 2007 PMID: 12226087 Momose F et al. 2002
DISSOCIATION	re542	PA_PB1_Karyopherin_beta_3_complex_dissociate_Karyopherin_beta_3	FALSE	FALSE	s1027542	s385162,s381174	s384682		category: replication category: viral_protein_import PMID: 18383427 Nagata K et al. 2008 PMID: 17121807 Naito T et al. 2007 PMID: 12226087 Momose F et al. 2002 PMID: 17005651 Deng T et al. 2006 Release of RanBP5 from the PB1-PA dimer by RanGTP treatment allows complex formation with PB2, leading to a functional polymerase complex.	bqbiol:isDescribedBy	PubMed	18383427	bqbiol:isDescribedBy	PubMed	17121807	bqbiol:isDescribedBy	PubMed	12226087	bqbiol:isDescribedBy	PubMed	17005651
HETERODIMER_ASSOCIATION	re543	PA-PB1_complex_binds_PB2_release_Hsp90	FALSE	FALSE	s385150,s381174	s1027745,s381182			category: replication category: viral_protein_import PMID: 18383427 Nagata K et al. 2008 PMID: 17121807 Naito T et al. 2007 PMID: 12226087 Momose F et al. 2002 PMID: 19906916 Huet S et al. 2010	bqbiol:isDescribedBy	PubMed	18383427	bqbiol:isDescribedBy	PubMed	17121807	bqbiol:isDescribedBy	PubMed	12226087
STATE_TRANSITION	re545	Ran_GTP_to_Ran_GDP	FALSE	FALSE	s385302	s384594,s384341	s385308		category: vRNP_nuclear_export PMID: 12921991 Cros JF et al. 2003 PMID: 10619422 Nakielny S, Dreyfuss G 1999 (review on RNA nuclear transport) PMID: 11118210 Neumann G et al. 2000 The low intrinsic GTPase activity of Ran is stimulated by two cytoplasmic proteins, the Ran GTPase-activating protein (RanGAP1) (Bischoff et al., 1994, 1995) and the Ran-binding protein 1 (RanBP1) (Coutavas et al., 1993)…	bqbiol:isDescribedBy	PubMed	12921991	bqbiol:isDescribedBy	PubMed	10619422	bqbiol:isDescribedBy	PubMed	11118210
HETERODIMER_ASSOCIATION	re546	intron_containing_host-mRNA_binds_CBC_Exon-Junction-complex_Aly_UAP56	FALSE	FALSE	s384115,s382743,s385040,s382638,s382651,s382639,s1028163	s385310			category: transcription PMID: 18653528 Wang W et al. 2008 PMID: 19840666 Shneider J, Wolff T 2009 pre-mRNA processing	bqbiol:isDescribedBy	PubMed	18653528	bqbiol:isDescribedBy	PubMed	19840666
HETERODIMER_ASSOCIATION	re548	PKR_binds_NS1	FALSE	FALSE	s384270,s385099,s383779	s385321			category: translation category: NS1 PMID: 16466763 Li S et al. 2006 Binding of the influenza A virus NS1 protein to PKR mediates the inhibition of its activation by either PACT or double-stranded RNA PMID: 18796704 Hale BG et al. 2008 (NS1 review) Dimerization is essential for binding dsRNA (Wang et al., 1999) and the stoichiometry of dimer; dsRNA is 1:1 (Chien et al., 2004).	bqbiol:isDescribedBy	PubMed	16466763
KNOWN_TRANSITION_OMITTED	re549	intronless_host_mRNA_nuclear_export	FALSE	FALSE	s385328	s384312	s384117		category: translation PMID: 19840666 Schneider J and Wolff T. 2009	bqbiol:isDescribedBy	PubMed	19840666
TRANSCRIPTION	re550	intronless_host_mRNA	FALSE	FALSE	s383952	s385328			category: transcription
HETERODIMER_ASSOCIATION	re551	IPS1_RIG-I_IKKi_TBK1_binds_IKK_alpha/beta_complex	FALSE	FALSE	s385341,s385317	s385340			category: host_response category: RIG-I
KNOWN_TRANSITION_OMITTED	re552	IPS1_RIG-I_TBK1_IKKi_IKK_alpha/beta_to_NFkB_pathway	FALSE	FALSE	s385340	s384726			category: host_response
TRANSPORT	re553	Ca2+_from_mitochondria_to_cytosol	FALSE	FALSE	s384684	s382082			category: host_response location: mitochondria, cytosol
STATE_TRANSITION	re556	Caspase 9_phospholyration	FALSE	FALSE	s385360	s1027582	s387966		location: mitochondria category: host_response REACT_12395.2 PMID: 20130137 Lu et al. 2010 J Gen Viol. PI3K/Akt may also inhibit influenza A virus-induced apoptosis by directly phosphorylating caspase-9.	bqbiol:isDescribedBy	PubMed	20053741
STATE_TRANSITION	re557	REACTOME_Cleavage of Procaspase-3/7 by the apoptosome	FALSE	FALSE	s385361	s385361	s387920,s387924		location: mitochondria category: host_response PMID: 20053741 Ueda M et al. 2010 (HPAI) REACT_1460.5 (Caspase 3) REACT_2165.3 (Caspase 7)	bqbiol:is	Reactome	REACT_1460.5	bqbiol:is	Reactome	REACT_2165.3	bqbiol:isDescribedBy	PubMed	20053741
TRIGGER	re558		FALSE	FALSE	s385361	s1027473			location: mitochondria category: host_response PMID: 20053741 Ueda M et al. 2010 (HPAI)	bqbiol:isDescribedBy	PubMed	20053741
TRIGGER	re560		FALSE	FALSE	s385362	s1027473			location: mitchondoria category: host_response virus: HPAI PMID: 20053741 Ueda M et al. 2010 (HPAI)	bqbiol:isDescribedBy	PubMed	20053741
TRANSPORT	re561	AIF_export_from_mitochondria_to_cytosol	FALSE	FALSE	s385364	s385362	s385070,s385071,s385054		location: mitochondria category: host_response PMID: 20053741 Ueda M et al. 2010 (HPAI)	bqbiol:isDescribedBy	PubMed	20053741
STATE_TRANSITION	re562	Akt_phospholyration	FALSE	FALSE	s385112	s387966	s387964,s387980		category: host_response category: PI3K, AKT PMID: 18796704 Hale BG et al. 2008 (review) NS1 PMID: 17468837 Zhirnov and Klenk 2007 Akt phospholyration, was shown to occur in the first 8h of infection	bqbiol:isDescribedBy	PubMed	17468837
DISSOCIATION	re563	Bak_Bax_complex_dissociate_Bak_and_Bax	FALSE	FALSE	s385368	s385365,s385358	s385357		location: cytosol; mitochondria category: host_response PMID: 16201016 Zamarin D et al. 2005 (PB1-F2)	bqbiol:isDescribedBy	PubMed	16201016
STATE_TRANSITION	re564	PKC_activation	FALSE	FALSE	s382627	s382627	s384698,s387964		category: host_response category: entry PMID: 10920189 Kunzelmann K et al. 2000 ...the inhibitory effect of the in?uenza virus is caused by the binding of viral hemagglutinin to a cell-surface receptor, which then activates phospholipase C and protein kinase C. category: endocytosis PMID: 20844577 Eierhoff T et al. 2010	bqbiol:isDescribedBy	PubMed	10920189	bqbiol:isDescribedBy	PubMed	20844577
DISSOCIATION	re565	Hsp70_Hsp40_p58KIPK_dissociate_Hsp40	FALSE	FALSE	s385391	s168,s385381			category: translation PMID: 16630668 Kash JC et al. 2006	bqbiol:isDescribedBy	PubMed	16630668
TRIGGER	re566		FALSE	FALSE	s385395	s384726			category: host_response category: TLR category: NFkB PMID: 16630668 Kash JC et al. 2006 PMID: 19782761 Ehrhardt C et al. 2010	bqbiol:isDescribedBy	PubMed	16630668	bqbiol:isDescribedBy	PubMed	19782761
TRANSPORT	re568	dsRNA	FALSE	FALSE	s384303	s384303			category: drug category: NS1 dsRNA
HETERODIMER_ASSOCIATION	re569	REACTOME_Met-tRNA_binds_to_eIF2-GTP_to_form_the_ternary_complex	FALSE	FALSE	s385427,s384297	s1027816			category: translation PMID: 12633992 Schneider RJ, Mohr I 2003 (review) REACT_1664.1	bqbiol:is	Reactome	REACT_1664.1
KNOWN_TRANSITION_OMITTED	re571	43S_to_48S	FALSE	FALSE	s1027828	s385448			category: translation PMID: 12633992 Schneider RJ, Mohr I 2003 (review)
KNOWN_TRANSITION_OMITTED	re572	NLRP3_inflammasome_trigger_Proinflammatory_cytokines	FALSE	FALSE	s384703	s384704			category: host_response PMID: 20383149 Ichinohe T et al. 2010 influenza virus M2 protein, a proton-selective ion channel important in viral pathogenesis, stimulates the NLRP3 inflammasome pathway. PMID: 20303873 Schroder K, Tschopp J. 2010 (review) PMID: 21147034 Pang IK, Iwasaki A. 2011 (review)	bqbiol:isDescribedBy	PubMed	20383149	bqbiol:isDescribedBy	PubMed	20303873
NEGATIVE_INFLUENCE	re574		FALSE	FALSE	s382642	s384704			category: drug category: host_response
KNOWN_TRANSITION_OMITTED	re575	Virus_attachment_to_virus_entry	FALSE	FALSE	s385452	s385459			category: entry category: endocytosis PMID: 15310470 Lakadamyali M et al. 2004 (review)	bqbiol:isDescribedBy	PubMed	15310470
KNOWN_TRANSITION_OMITTED	re577	clatherin / Caveolin_independent_to_endocytosis	FALSE	FALSE	s384732	s385461			category: entry category: endocytosis PMID: 15310470 Lakadamyali M et al. 2004 (review) macropinocytosis PMID: 21483486 de Vries E et al. 2011	bqbiol:isDescribedBy	PubMed	15310470	bqbiol:isDescribedBy	PubMed	18689690	bqbiol:isDescribedBy	PubMed	16530046	bqbiol:isDescribedBy	PubMed	15122347	bqbiol:isDescribedBy	PubMed	19290913	bqbiol:isDescribedBy	PubMed	20844577
KNOWN_TRANSITION_OMITTED	re578	clathrin / caveolin_independent_virus_entry	FALSE	FALSE	s385459	s384732			category: entry category: endocytosis PMID: 15310470 Lakadamyali M et al. 2004 (review)	bqbiol:isDescribedBy	PubMed	15310470	bqbiol:isDescribedBy	PubMed	18689690	bqbiol:isDescribedBy	PubMed	16530046	bqbiol:isDescribedBy	PubMed	15122347	bqbiol:isDescribedBy	PubMed	19290913	bqbiol:isDescribedBy	PubMed	20844577
KNOWN_TRANSITION_OMITTED	re579	clathrin-medicated_virus_entry	FALSE	FALSE	s385459	s384731			category: entry category: endocytosis PMID: 15310470 Lakadamyali M et al. 2004 (review) Clathrin mediated endocytosis PMID: 18689690 Chen C, Zhuang X 2008 (Epsin 1) PMID: 16530046 Lakadamyali M et al. 2006 (ligand) PMID: 15122347 Rust MJ et al. 2004 PMID: 7328111 Matlin, K 1981 BS-C-1 cell: african green monkey,kidney category: host_response PMID: 19290913 Ehrhardt C, Ludwig S 2009 (PI3K/Akt) PMI…	bqbiol:isDescribedBy	PubMed	15310470	bqbiol:isDescribedBy	PubMed	18689690	bqbiol:isDescribedBy	PubMed	16530046	bqbiol:isDescribedBy	PubMed	15122347	bqbiol:isDescribedBy	PubMed	19290913	bqbiol:isDescribedBy	PubMed	20844577
KNOWN_TRANSITION_OMITTED	re580	clathrin-mediated_to_endocytosis	FALSE	FALSE	s384731	s385461			category: entry category: endocytosis PMID: 15310470 Lakadamyali M et al. 2004 (review) Clathrin mediated endocytosis PMID: 18689690 Chen C, Zhuang X 2008 (Epsin 1) PMID: 16530046 Lakadamyali M et al. 2006 (ligand) PMID: 15122347 Rust MJ et al. 2004 BS-C-1 cell: african green monkey,kidney category: host_response PMID: 19290913 Ehrhardt C, Ludwig S 2009 (PI3K/Akt) PMID: 20844577 Eierhoff T et al.…	bqbiol:isDescribedBy	PubMed	15310470	bqbiol:isDescribedBy	PubMed	18689690	bqbiol:isDescribedBy	PubMed	16530046	bqbiol:isDescribedBy	PubMed	15122347	bqbiol:isDescribedBy	PubMed	19290913	bqbiol:isDescribedBy	PubMed	20844577
HETERODIMER_ASSOCIATION	re581	EGFR_Cbl_Grb2_complex_binds_Esp15_to_form_clatherin-coated_pit	FALSE	FALSE	s1027767,s385458	s385473			category: host_response category: entry category: endocytosis PMID: 19759283 Madshus IH, Stang E. 2009 (EGFR internalization) Because Eps15 is localized at the rim of clathrin-coated pits (Stang etal., 2004; Tebar et al., 1996), we propose that ubiquitylated EGFR initially interacts with Eps15 PMID: 20844577 Eierhoff T et al. 2010	bqbiol:isDescribedBy	PubMed	19759283	bqbiol:isDescribedBy	PubMed	20844577
HETERODIMER_ASSOCIATION	re582	EGFR_binds_Cbl_and_Grb2	FALSE	FALSE	s384698,s385471,s385472	s1027767			category: host_response category: entry category: endocytosis PMID: 20844577 Eierhoff T et al. 2010	bqbiol:isDescribedBy	PubMed	20844577
HETERODIMER_ASSOCIATION	re583	EGFR_Cbl_Grb2_complex_binds_Epsin1_to_form_clatherin-coated_pit	FALSE	FALSE	s385473,s382170	s385507,s385458			category: host_response category: entry category: endocytosis PMID: 19759283 Madshus IH, Stang E. 2009 (EGFR internalization) EGFR is transferred to epsin-1 and thereby recruited into the central region of clathrin-coated pits (Kazazic et al., 2009)	bqbiol:isDescribedBy	PubMed	19759283	bqbiol:isDescribedBy	PubMed	20844577
TRANSPORT	re593	H+_export_from_Golgi_to_cytosol	FALSE	FALSE	s385511	s384718	s1027478		location: golgi category: M2 category: host_response PMID: 20383149 Ichinohe T et al. 2010 PMID: 20303873 Schroder K, Tschopp J. 2010 (review) PMID: 21147034 Pang IK, Iwasaki A. 2011 (review)	bqbiol:isDescribedBy	PubMed	20383149	bqbiol:isDescribedBy	PubMed	20303873
TRIGGER	re594		FALSE	FALSE	s384718	s385508			category: M2 category: host_response
STATE_TRANSITION	re595	M2_open_at_Golgi	FALSE	FALSE	s381661	s1027478	s1027470		category: M2 location: golgi PMID: 20383149 Ichinohe T et al. 2010 influenza virus M2 protein, a proton-selective ion channel important in viral pathogenesis, stimulates the NLRP3 inflammasome pathway. PMID: 20303873 Schroder K, Tschopp J. 2010 (review) PMID: 21147034 Pang IK, Iwasaki A. 2011 (review) category: drug	bqbiol:isDescribedBy	PubMed	20383149	bqbiol:isDescribedBy	PubMed	20303873
STATE_TRANSITION	re596	pro-IL-1_beta_to_IL-1_beta	FALSE	FALSE	s385514	s385516	s385125		category: host_response PMID: 20383149 Ichinohe T et al. 2010 PMID: 20303873 Schroder K, Tschopp J. 2010 (review) PMID: 21147034 Pang IK, Iwasaki A. 2011 (review) PMID: 10358182 Pirhonen, J 1999	bqbiol:isDescribedBy	PubMed	20383149	bqbiol:isDescribedBy	PubMed	20303873
STATE_TRANSITION	re597	pro-IL-18_to_IL-18	FALSE	FALSE	s385515	s385517	s385125		category: host_response PMID: 20383149 Ichinohe T et al. 2010 PMID: 20303873 Schroder K, Tschopp J. 2010 (review) PMID: 21147034 Pang IK, Iwasaki A. 2011 (review) Caspase-1 clevages IL-1B/IL-18 PMID: 10358182 Pirhonen, J 1999	bqbiol:isDescribedBy	PubMed	20383149	bqbiol:isDescribedBy	PubMed	20303873
STATE_TRANSITION	re598	NLRP3_inflammasome_activation (NLRP3_ASC_pro-caspase-1)	FALSE	FALSE	s385519	s385519	s385513,s385530,s385531		category: host_response NLRP3 inflammasome activation PMID: 20383149 Ichinohe T et al. 2010 PMID: 20303873 Schroder K, Tschopp J. 2010 (review) PMID: 21147034 Pang IK, Iwasaki A. 2011 (review) PMID: 20168318 Tschopp J, Schroder K. 2010 (review) PMID: 19362020 Allen IC et al. 2009 PMID: 19362023 Thomas PG et al. 2009 Pang IK: Influenza A virus can trigger both signal 1 and signal 2 for the NLRP3 i…	bqbiol:isDescribedBy	PubMed	20383149	bqbiol:isDescribedBy	PubMed	20303873	bqbiol:isDescribedBy	PubMed	21147034	bqbiol:isDescribedBy	PubMed	20168318	bqbiol:isDescribedBy	PubMed	19362020	bqbiol:isDescribedBy	PubMed	19362023
STATE_TRANSITION	re600	pro-caspase-1_to_caspase-1	FALSE	FALSE	s385522	s385125	s385522		category: host_response
DISSOCIATION	re601	NLRP3_inflammasome_dissociate_NLRP3_ASC_pro-caspase1	FALSE	FALSE	s385519	s385520,s385521,s385522			category: host_response
TRANSPORT	re603	K+_export_from_cytosol_via_P2X7	FALSE	FALSE	s385523	s385526	s385527,s385528		categoy: host_response category: NLRP3 PMID: 21147034 Pang IK, Iwasaki A. 2011 (review) One model is the binding of extracellular ATP to and subsequent activation of the cell surface receptor P2X7. Activation of this ATP-gated ion channel triggers K+ ef?ux and recruitment of pannexin 1 to form a large non-selective pore, which might enable the entry of NLRP3 agonists into the cell. In a second mo…	bqbiol:isDescribedBy	PubMed	21147034
TRANSPORT	re604	IL-1_beta__export	FALSE	FALSE	s385516	s385524			category: host_response
TRANSPORT	re605	IL-18_export	FALSE	FALSE	s385517	s385525			category: host_response
TRANSCRIPTION	re607	IL-1_beta_	FALSE	FALSE	s385533	s385537			category: host_response
TRANSCRIPTION	re608	IL-18	FALSE	FALSE	s385534	s385538			category: host_response
TRANSLATION	re609	IL-1_beta_translation	FALSE	FALSE	s385537	s385514			category: host_response
TRANSLATION	re610	IL-18_translation	FALSE	FALSE	s385538	s385515			category: host_response
HETERODIMER_ASSOCIATION	re612	NLRP3_inflammasome_formation (NLRP3_ASC_pro-caspase-1)	FALSE	FALSE	s385520,s385521,s385522	s385519	s385508		category: host_response category: macrophage location: DCs PMID: 20383149 Ichinohe T et al. 2010 influenza virus M2 protein, a proton-selective ion channel important in viral pathogenesis, stimulates the NLRP3 inflammasome pathway. in BMDCs/BMMs cells PMID: 20303873 Schroder K, Tschopp J. 2010 (review) PMID: 21147034 Pang IK, Iwasaki A. 2011 (review) PMID: 20168318 Tschopp J, Schroder K. 2010 (re…	bqbiol:isDescribedBy	PubMed	20383149	bqbiol:isDescribedBy	PubMed	20303873	bqbiol:isDescribedBy	PubMed	21147034	bqbiol:isDescribedBy	PubMed	20168318
KNOWN_TRANSITION_OMITTED	re613	IL-1_beta_to_IL-1_Receptor	FALSE	FALSE	s385524	s385543			category: host_response
KNOWN_TRANSITION_OMITTED	re614	IL-1_Receptor_chemokines	FALSE	FALSE	s385543	s385544			category: host_response
STATE_TRANSITION	re615	low K+	FALSE	FALSE	s385523	s385513			category: host_response
TRANSPORT	re616	K+_export_from_cytosol_via_pannexin1	FALSE	FALSE	s385523	s385526	s385546		categoy: host_response category: NLRP3 PMID: 21147034 Pang IK, Iwasaki A. 2011 (review) One model is the binding of extracellular ATP to and subsequent activation of the cell surface receptor P2X7. Activation of this ATP-gated ion channel triggers K+ ef?ux and recruitment of pannexin 1 to form a large non-selective pore, which might enable the entry of NLRP3 agonists into the cell. In a second mo…
STATE_TRANSITION	re617	REACTOME_AKT_phosphorylates_IKKalpha	FALSE	FALSE	s385548	s385581	s387966		category: host_response REACT_12461.2
HETERODIMER_ASSOCIATION	re618	TLR3_binds_TRAF6	FALSE	FALSE	s385547,s385553	s385555			category: host_response category: TLR
STATE_TRANSITION	re619	IKK_beta_phospholyration	FALSE	FALSE	s385549	s385582			category: host_response
STATE_TRANSITION	re620	NEMO/IKK_gamma_phospholyration	FALSE	FALSE	s385550	s385583			category: host_response
HETERODIMER_ASSOCIATION	re621	REACTOME_RIP1 facilitates IKK complex phosphorylation	FALSE	FALSE	s385581,s385582,s385583	s385584	s1027617		category: host_response REACT_6973.5
HETERODIMER_ASSOCIATION	re622	TLR3_binds_TRAF3	FALSE	FALSE	s385547,s385588	s385589			category: host_response category: TLR
HETERODIMER_ASSOCIATION	re623	TLR7_binds_MyD88	FALSE	FALSE	s385454,s1027512	s385592	s382214,s1027548		category: host_response category: TLR PMID: 20383149 Ichinohe T et al. 2010 (M2 and Inflammasome) PMID: 14976261 Diebold, S 2004 PMID: 15034168 Lund JM et al 2004
TRANSPORT	re624	NFkB(p50/p65)_import_to_nucleus	FALSE	FALSE	s385595	s385596			category: host_response category: NFkB category: immune_response PMID: 19782761 Ehrhardt, E. et al. 2010 REACT_6906.6	bqbiol:is	Reactome	REACT_6906.6
STATE_TRANSITION	re626	PI3K_activation	FALSE	FALSE	s1027749	s1027757	s384698		category: host_response category: PI3K category: NS1 PMID: 19290913 Ehrhardt C and Ludwig S. 2009 PMID: 20844577 Elerhoff T. et al. 2010; EGFR PI3K / NS1 While the kinase supports activation of the interferon regulatory factor-3 during antiviral interferon induction, it also exhibits virus supportive functions. In fact, PI3K not only regulates a very early step during viral entry but also results…	bqbiol:isDescribedBy	PubMed	19290913	bqbiol:isDescribedBy	PubMed	20844577
STATE_TRANSITION	re628	HA_cleavage_at_plasma_membrane	FALSE	FALSE	s1	s387659	s382863,s382864,s382862,s382410		category: drug category: assembly HA cleavage: PMID: 1510439 Hosoya et al. 1992 HA cleavage inhibitors 1918 H1N1→TMPRSS4 and TMPRSS2 seasonal and swine H1N1→HAT and TMPRSS2 PMID: 20237084 Bottcher-Friebertshauser E et al. 2010 Cleavage of influenza virus hemagglutinin by airway proteases TMPRSS2 and HAT differs in subcellular localization and susceptibility to protease inhibitors PMID: 20629046 B…	bqbiol:isDescribedBy	PubMed	1510439	bqbiol:isDescribedBy	PubMed	20237084	bqbiol:isDescribedBy	PubMed	20629046
STATE_TRANSITION	re629	HA_cleavage_at_golgi	FALSE	FALSE	s195789	s387664	s382866,s382410,s1027721,s1027434,s1028616		category: drug category: HA location: golgi virus: HPAI HA cleavage PMID: 19601906 Cross KJ et al. 2009 (H5/H7 only) HA cleavage inhibitors: PMID: 1510439 Hosoya M et al. 1992 Highly pathogenic H5/H7→TMPRSS13 and MSPL PMID: 20219906 Okumura Y et al. 2010 PMID: 1871979 Steinhauer, D 1991 (furin-like protease) HA cleavage and virulence PMID: 8151777 Horimoto, T 1994 PMID: 1618859 Kido H et al 1991	bqbiol:isDescribedBy	PubMed	19601906	bqbiol:isDescribedBy	PubMed	20219906
DISSOCIATION	re630	Crm1_RanGTPase_GDP_complex_dissociate	FALSE	FALSE	s385403	s380491,s385302			category: vRNP_nuclear_export
TRANSCRIPTION	re632	PB1-F2_mRNA	FALSE	FALSE	s382623	s387691			category: transcription PMID: 18653528 Wang W et al. 2008 PMID: 20071484 Read EKC and Digard P. 2010	bqbiol:isDescribedBy	PubMed	18653528	bqbiol:isDescribedBy	PubMed	20071484
STATE_TRANSITION	re633	capped_PB1-F2_mRNA	FALSE	FALSE	s387691	s382774			category: transcription
KNOWN_TRANSITION_OMITTED	re634	Apoptosis_to_Cell_Death	FALSE	FALSE	s1027473	s387918			category: host_response
STATE_TRANSITION	re635	REACTOME_Caspase-8 activates BID by cleavage	FALSE	FALSE	s387919	s385357	s387924		category: host_response Bid truncation REACT_1320.1	bqbiol:is	Reactome	REACT_1320.1
STATE_TRANSITION	re636	Apaf1_activation	FALSE	FALSE	s387915	s387915			location: mitochondria category: host_response
STATE_TRANSITION	re637	procaspase_9_to_caspase_9	FALSE	FALSE	s387923	s385360			category: host_response
STATE_TRANSITION	re638	procaspase_3/7_to_caspase_3/7	FALSE	FALSE	s387922	s385361			category: host_response
KNOWN_TRANSITION_OMITTED	re639	PKC	FALSE	FALSE	s382627	s382627			category: host_response
STATE_TRANSITION	re640	procaspase_8_to_caspase_8	FALSE	FALSE	s387917	s387924			category: host_response
HETERODIMER_ASSOCIATION	re641	REACTOME_Cytochrome C Binds to Apaf-1	FALSE	FALSE	s387915,s385068	s387934			category: host_response REACT_1640.2 PMID: 9267021 Li et al. 1997 Cell	bqbiol:is	Reactome	REACT_1640.2	bqbiol:isDescribedBy	PubMed	9267021
HETERODIMER_ASSOCIATION	re642	procaspase-9_binds_Apaf1_CytoC_complex	FALSE	FALSE	s387923,s387934	s387920			category: host_response PMID: 9267021 Li et al. 1997 Cell REACT_3942.1 + REACT_2116.3	bqbiol:isDescribedBy	PubMed	9267021
TRIGGER	re643		FALSE	FALSE	s385061	s385070			category: host_response
UNKNOWN_NEGATIVE_INFLUENCE	re644		FALSE	FALSE	s385359	s385070			category: host_response
NEGATIVE_INFLUENCE	re645		FALSE	FALSE	s387966	s387937			category: host_response
DISSOCIATION	re646	REACTOME_Phospho-IKK Complex phosphorylates IkB within the IkB:NFkB Complex	FALSE	FALSE	s387939	s385595,s387946			category: host_response category: NFkB part of REACT_6848.4	bqbiol:is	Reactome	REACT_6848.4
TRANSCRIPTION	re647	NFkB_induced	FALSE	FALSE	s385596	s387947			category: host_response category: NFkB
TRANSLATION	re648	IFN_beta_translation	FALSE	FALSE	s382850	s387960			category: host_response
TRANSLATION	re649	IFN_alpha_translation	FALSE	FALSE	s382851	s387959			category: host_response
HETERODIMER_ASSOCIATION	re650	IFN-alpha/beta	FALSE	FALSE	s387959,s387960	s387961			category: host_response category: IFN
TRANSPORT	re651	IFNs_export_to_cytosol	FALSE	FALSE	s387961	s387962			category: host_response category: IFN
TRANSPORT	re654	IFN_alpha_export	FALSE	FALSE	s387959	s385327			category: host_response category: IFN
TRANSPORT	re655	IFN_beta_export	FALSE	FALSE	s387960	s385103			category: host_response category: IFN
KNOWN_TRANSITION_OMITTED	re656	JAK_TYK2 to STAT1_STAT2 complex transition	FALSE	FALSE	s1027471	s387988	s1027479		category: host_response category: JAK/STAT
TRANSCRIPTION	re657	STAT1/2/IRF9_induced	FALSE	FALSE	s1027709	s1027685	s1027480		category: host_response category: JAK/STAT category: IFN
STATE_TRANSITION	re658	IFN-alpha	FALSE	FALSE	s385327	s385327			category: host_response category: IFN
STATE_TRANSITION	re659	IFN-beta	FALSE	FALSE	s385103	s385103			category: host_response category: IFN
STATE_TRANSITION	re660	PIP2_to_PIP3	FALSE	FALSE	s387963	s387964	s1027757		category: host_response category: PI3K
STATE_TRANSITION	re661	PIP3_to_PIP2	FALSE	FALSE	s387964	s387963	s387965		category: host_response category: PI3K
STATE_TRANSITION	re662	REACTOME_PI3K phosphorylates PIP2 to PIP3	FALSE	FALSE	s387963	s387964	s1027757		category: host_response category: PI3K REACT_12561.2	bqbiol:is	Reactome	REACT_12561.2
STATE_TRANSITION	re663	REACTOME_Hydrolysis of PIP3 to PIP2	FALSE	FALSE	s387964	s387963	s387965		category: host_response REACT_12545.2	bqbiol:is	Reactome	REACT_12545.2
KNOWN_TRANSITION_OMITTED	re664	NFkB_pathway_IkB_NFkB	FALSE	FALSE	s384726	s1028140			category: host_response
STATE_TRANSITION	re665	Akt_phosphorylates BAD	FALSE	FALSE	s387977	s387978	s387966		category: host_response category: PI3K, AKT REACT_188.2
NEGATIVE_INFLUENCE	re666		FALSE	FALSE	s387978	s1027473			category: host_response
STATE_TRANSITION	re667	PDK1_phospholyration_activation	FALSE	FALSE	s387979	s387980	s387964		category: host_response category: PI3K
STATE_TRANSITION	re668	phospholyrated_PDK1_activates_PKC	FALSE	FALSE	s382627	s382627	s387980		category: host_response category: PI3K
STATE_TRANSITION	re669	STAT1_STAT2_phospholyration	FALSE	FALSE	s387988	s387992			category: host_response category: JAK/STAT
TRANSPORT	re670	REACTOME_Translocation of ISGF3 complex to nucleus	FALSE	FALSE	s1027708	s1027709			category: host_response category: JAK/STAT PMID: 19782761 Ehrhardt, E. et al. 2010 REACT_25169.1	bqbiol:is	Reactome	REACT_25169.1
HETERODIMER_ASSOCIATION	re671	REACTOME_NLRX1 inhibits IPS-1-RIG-I interaction.	FALSE	FALSE	s1027476,s936551	s1027419			location: mitochondria category: host_response NLRX1 REACT_25223.1 PMID: 18200010 Moore et al. 2008	bqbiol:is	Reactome	REACT_25223.1	bqbiol:isDescribedBy	PubMed	18200010
HETERODIMER_ASSOCIATION	re672	REACTOME_Viral dsRNA binds the Toll-Like Receptor 3 (TLR3)	FALSE	FALSE	s388007,s385075	s388021			category: host_response category: TLR REACT_6753.4 PMID: 16823444 Meylan et al. 2006 Nature (review) PMID: 19782761 Ehrhardt C. et al. 2010 Microbes and Infection (review) PMID: 15579900 Guillot, L 2005 PMID: 16789835 Le Goffic, R 2006	bqbiol:is	Reactome	REACT_6753.4	bqbiol:isDescribedBy	PubMed	16823444	bqbiol:isDescribedBy	PubMed	19782761
HETERODIMER_ASSOCIATION	re673	REACTOME_Viral dsRNA bound TRL3 Recruits TRIF	FALSE	FALSE	s388021,s385076	s1028652			category: host_response category: TLR REACT_6919.4 PMID: 19782761 Ehrhardt C. et al. 2010 Microbes and Infection (review)	bqbiol:is	Reactome	REACT_6919.4	bqbiol:isDescribedBy	PubMed	19782761
HETERODIMER_ASSOCIATION	re675	REACTOME_Interaction of IRF9 with p-STAT2:p-STAT1	FALSE	FALSE	s387992,s387996	s1027708			category: host_response category: JAK/STAT, IFN REACT_25284.1	bqbiol:is	Reactome	REACT_25284.1
STATE_TRANSITION	re676	pro-IL-33_to_IL-33	FALSE	FALSE	s1027435	s1027427			category: host_response PMID: 20383149 Ichinohe T et al. 2010 PMID: 21642589 Le Giffic R et al. 2011
UNKNOWN_NEGATIVE_INFLUENCE	re677		FALSE	FALSE	s385066	s385070			category: host_response
HETERODIMER_ASSOCIATION	re678	Viperin_binds_FPPS	FALSE	FALSE	s1027443,s1027439	s1027445			category: host_response PMID: 18005724 Wang X et al. 2007 The Interferon-Inducible Protein Viperin Inhibits Influenza Virus Release by Perturbing Lipid Rafts Viperin expression altered plasma membrane fluidity by affecting the formation of lipid rafts, which are detergent-resistant membrane microdomains known to be the sites of influenza virus budding. Intracellular interaction of viperin with fa…	bqbiol:isDescribedBy	PubMed	18005724
STATE_TRANSITION	re679	Phagophore_to_(IM)Isolation_membrane	FALSE	FALSE	s1027448	s1027449	s1027455		category: host_response category: autophagy elongation ATG12 conjugation system
STATE_TRANSITION	re680	(IM)Isolation_membrane_to_Autophagosome	FALSE	FALSE	s1027449	s1027450	s1027459		category: host_response category: autophagy sequestration LC3 conjugation system PMID: 20305376 Dreux M, Chisari FV 2010	bqbiol:isDescribedBy	PubMed	20305376
STATE_TRANSITION	re681	Autophagosome_to_Autolysosome	FALSE	FALSE	s1027450,s1027452	s1027451	s1027478,s388014,s1028176		category: host_response category: autophagy category: M2 PMID: 19837376 Gannage M.et al. 2009 PMID: 19837369 Rossman JS and Lamb RA 2009 (preview) M2 blocks autophagosome fusion with lysosomes. PMID: 21311563 Kang R et al. 2011 (review) Beclin-1 review: UVRAG complex	bqbiol:isDescribedBy	PubMed	19837376	bqbiol:isDescribedBy	PubMed	19837369
STATE_TRANSITION	re682	Autophagy_induction_to_(IM)Isolation_membrane	FALSE	FALSE	s1027453	s1027449	s1028180		category: host_response category: autophagy membrane nucleation
TRIGGER	re683		FALSE	FALSE	s1027454	s1027453			category: autophagy
KNOWN_TRANSITION_OMITTED	re685	Fas to Procaspase 8 transition	FALSE	FALSE	s1027432	s387917	s1027562		category: host_response
TRANSCRIPTION	re690	Viperin_transcription	FALSE	FALSE	s1027440	s1027487	s387961		category: host_response PMID: 18005719 Waheed et al. 2007 Influenza virus not cRAFTy enough to dodge viperin. Cell Host Microbe (2007) vol. 2 (2) pp. 71-2 PMID: 21435581 Jiang X and Chen ZJ 2011 PMID: 21142818 Fitzgerald KA 2011	bqbiol:isDescribedBy	PubMed	18005719
TRANSLATION	re691	Viperin_translation	FALSE	FALSE	s1027487	s1027486			category: host_response
TRANSPORT	re692	viperin_transport_to_ER	FALSE	FALSE	s1027486	s1027439			category: host_response PMID: 18005724 Wang X et al. 2007
TRIGGER	re693		FALSE	FALSE	s1027445	s1027488			category: host_response category: budding PMID: 18005719 Waheed et al. 2007 Cell Host Microbe Influenza A Virus Release Is Inhibited Following Binding of FPPS by the IFN-Induced Protein ViperinIn cells not treated with IFN (left side), lipid rafts promote influenza budding. IFN treatment (right side) induces the expression of viperin, which binds to FPPS, subsequently leading to dispersal of lipi…	bqbiol:isDescribedBy	PubMed	18005719
TRANSPORT	re694	PKC	FALSE	FALSE	s382627	s382627			category: host_response
KNOWN_TRANSITION_OMITTED	re701	dsRNA to ASK-1 transition	FALSE	FALSE	s384303	s1027567			category: host_response
KNOWN_TRANSITION_OMITTED	re702	dsRNA to MEK5 transition	FALSE	FALSE	s384303	s1027580			category: host_response
TRANSPORT	re703	REACTOME_Budding of vesicle with the HA trimer from the endoplasmic reticulum into the cytosol	FALSE	FALSE	s30	s1027535	s1028051		category: post_translation REACT_6225.4 Viral proteins are packaged into a golgi apparatus bound transport vesicle.	bqbiol:is	Reactome	REACT_6225.4
TRANSPORT	re704	REACTOME_Budding of vesicle with the NA tetramer from the endoplasmic reticulum into the cytosol	FALSE	FALSE	s382132	s1027536	s1028051		category: post_translation REACT_6225.4 Viral proteins are packaged into a golgi apparatus bound transport vesicle.	bqbiol:is	Reactome	REACT_6225.4
TRANSPORT	re705	REACTOME_Budding of vesicle with the M2 tetramer from the endoplasmic reticulum into the cytosol	FALSE	FALSE	s44	s1027537	s1028051		category: post_translation REACT_6225.4 Viral proteins are packaged into a golgi apparatus bound transport vesicle.	bqbiol:is	Reactome	REACT_6225.4
TRANSPORT	re707	Nup98_form_NPC	FALSE	FALSE	s387955	s1027531			category: host_response
TRANSPORT	re708	Rae1/Gle2/mrnp41_form_NPC	FALSE	FALSE	s382782	s1027531			category: host_response
TRANSPORT	re709	NP_transport_to_nucleus	FALSE	FALSE	s381490	s1027544	s384116		category: viral_protein_import category: replication PMID: 18383427 Nagata K et al. 2008 PMID: 11160689 Momose F et al. 2001 PMID: 11907320 Portela A et al. 2002 PMID: 10640551 Bullido, R 2000 PMID: 9371635 Neumann, G 1997 PMID: 9032315 Wang, P 1997 PMID: 11900837 Bui, M 2002
NEGATIVE_INFLUENCE	re720		FALSE	FALSE	s1027441	s385459			category: entry category: host_response PMID: 20064371 Brass et al. 2009 Cell The IFITM Proteins Mediate Cellular Resistance to Influenza A H1N1 Virus, West Nile Virus, and Dengue Virus PMID: 21123041 Lu SY et al. 2011
NEGATIVE_INFLUENCE	re721		FALSE	FALSE	s1027441	s385461			category: endocytosis category: host_response PMID: 20601941 Yount, J 2010 (IFITM3)
TRANSPORT	re722	M1_import_to_nucleus	FALSE	FALSE	s381084	s384737			category: viral_protein_import PMID: 18383427 Nagata K et al. 2008 review PMID: 1985199 Martin, K 1991 PMID: 7853543 Ye, Z 1995
POSITIVE_INFLUENCE	re723		FALSE	FALSE	s1027561	s1027430			category: host_response REACT_2096.2	bqbiol:is	Reactome	REACT_2096.2
POSITIVE_INFLUENCE	re724		FALSE	FALSE	s1027428	s1027431			category: host_response REACT_2170.2	bqbiol:is	Reactome	REACT_2170.2
POSITIVE_INFLUENCE	re725		FALSE	FALSE	s1027429	s1027432			category: host_response REACT_1426.2	bqbiol:is	Reactome	REACT_1426.2
POSITIVE_INFLUENCE	re726		FALSE	FALSE	s385103	s387982			category: host_response category: IFN
POSITIVE_INFLUENCE	re727		FALSE	FALSE	s385327	s387982			category: host_response category: IFN
POSITIVE_INFLUENCE	re728		FALSE	FALSE	s387982	s385104			category: host_response category: IFN
POSITIVE_INFLUENCE	re729		FALSE	FALSE	s385104	s1027471			category: host_response category: JAK/STAT
NEGATIVE_INFLUENCE	re730		FALSE	FALSE	s1027564	s1027562			category: host_response
STATE_TRANSITION	re731	ASK-1_phospholyration	FALSE	FALSE	s1027495	s1027567	s387966		category: host_response category: PI3K, AKT PMID: 20130137 Lu et al. 2010 J Gen Viol. Influenza A virus infection activates the PI3K/Akt pathway by NS1 protein and JNK pathway by dsRNA. The activated PI3K/Akt pathway in turn phosphorylates and inhibits ASK1 activity, leading to downregulation of the JNK pathway. PMID: 19782761 Ehrhardt C. et al. 2010 Microbes and Infection (review) PMID: 12878192…
POSITIVE_INFLUENCE	re733		FALSE	FALSE	s388005	s388006			category: host_response category: IFN
STATE_TRANSITION	re742	JNK_phospholyration	FALSE	FALSE	s387974	s39	s1027577		category: host_response category: MAPK PMID: 19782761 Ehrhardt C. et al. 2010 Microbes and Infection (review) similar to REACT_6896.4 PMID: 20865277 Geiler J et al 2011 PMID: 12917461 Mori I et al 2003
STATE_TRANSITION	re743	MKK4/7_phospholyration	FALSE	FALSE	s1027496	s1027577	s1027567,s1027654,s1027673		category: host_response category: MAPK PMID: 19782761 Ehrhardt C. et al. 2010 Microbes and Infection (review) similar to REACT_21367.3
STATE_TRANSITION	re746	p38_phospholyration	FALSE	FALSE	s387975	s1027579	s1027578		category: host_response category: MAPK PMID: 19782761 Ehrhardt C. et al. 2010 Microbes and Infection (review) similar to REACT_21395.2 PMID: 20865277 Geiler J et al 2011 PMID: 12917461 Mori I et al 2003
STATE_TRANSITION	re747	MKK3/6_phospholyration	FALSE	FALSE	s1027497	s1027578	s1027567,s1027654,s1027673		category: host_response category: MAPK PMID: 19782761 Ehrhardt C. et al. 2010 Microbes and Infection (review) similar to REACT_21338.4
STATE_TRANSITION	re748	ERK5_phospholyration	FALSE	FALSE	s1027499	s1027581	s1027580		category: host_response category: MAPK PMID: 19782761 Ehrhardt C. et al. 2010 Microbes and Infection (review)
STATE_TRANSITION	re749	MEK5_phospholyration	FALSE	FALSE	s1027498	s1027580			category: host_response category: MAPK PMID: 19782761 Ehrhardt C. et al. 2010 Microbes and Infection (review)
TRANSCRIPTION	re750	p38_induced	FALSE	FALSE	s1027715	s1027588			category: host_response category: MAPK PMID: 10706714 Kujime K et al 2000
TRANSCRIPTION	re751	p38_induced	FALSE	FALSE	s1027715	s1027589			category: host_response category: MAPK
HETERODIMER_ASSOCIATION	re752	REACTOME_Recruitment of human TBK1/IKK epsilon to the Viral dsRNA:TLR3:TRIF Complex followed by their activation	FALSE	FALSE	s1028652,s1027508	s1027594	s1027647		category: host_response category: TLR REACT_6967.4 PMID: 19782761 Ehrhardt C. et al. 2010 Microbes and Infection (review)
HETERODIMER_ASSOCIATION	re753	REACTOME_Viral dsRNA:TLR3:TRIF Complex recruits and activates RIP1	FALSE	FALSE	s1028652,s1027610	s1027617			category: host_response category: TLR REACT_6977.4 PMID: 19782761 Ehrhardt C. et al. 2010 Microbes and Infection (review)
TRIGGER	re754		FALSE	FALSE	s385584	s384726			category: host_response category: NFkB
STATE_TRANSITION	re755	IKK_complex_activation	FALSE	FALSE	s1027702	s385584	s1027617,s1027586,s385122		category: host_response category: NFkB PMID: 19782761 Ehrhardt C. et al. 2010 Microbes and Infection (review) similar to REACT_6935.6	bqbiol:is	Reactome	REACT_6935.6
STATE_TRANSITION	re762	TRAF6_phospholyration	FALSE	FALSE	s385073	s1027647	s1027652		category: host_response category: TLR
STATE_TRANSITION	re763	IRAK4_phospholyration	FALSE	FALSE	s1027425	s1027650	s385592		category: host_response category: TLR
STATE_TRANSITION	re764	IRAK1_phospholyration	FALSE	FALSE	s1027438	s1027652	s1027650		category: host_response category: TLR
STATE_TRANSITION	re766	Tollip_phospholyration	FALSE	FALSE	s385447	s1027656	s1027650		category: host_response category: TLR
STATE_TRANSITION	re767	TAK1_phospholyration	FALSE	FALSE	s1027655	s1027654	s1027652		category: host_response category: TLR
STATE_TRANSITION	re768	TAB2/3_phospholyration	FALSE	FALSE	s1027653	s1027653	s1027652		category: host_response category: TLR
HETERODIMER_ASSOCIATION	re769	TBK1_TAB2/3_TAK1_complex_formation	FALSE	FALSE	s1027653,s1027654,s1027657	s1027586			category: host_response category: TLR
STATE_TRANSITION	re774	ATF-2_c-Jun_AP-1_complex_phospholyration	FALSE	FALSE	s1027664	s1027503	s39		category: host_response JNK PMID: 11441823 Ludwig S et al 2000
TRIGGER	re775		FALSE	FALSE	s1027594	s1027632			category: host_response category: TLR category: IRF3/7
POSITIVE_INFLUENCE	re776		FALSE	FALSE	s385395	s1027654			category: host_response category: TLR
TRIGGER	re777		FALSE	FALSE	s1027654	s1027668			category: MAPK
TRIGGER	re778		FALSE	FALSE	s1027654	s1027669			category: MAPK
REDUCED_TRIGGER	re779		FALSE	FALSE	s387961	s1027685			category: host_response category: IFN PMID: 19782761 Ehrhardt et al. 2010
REDUCED_TRIGGER	re780		FALSE	FALSE	s1027632	s384727			category: host_response category: IRF3/7
UNKNOWN_POSITIVE_INFLUENCE	re781		FALSE	FALSE	s382093	s1027673			category: host_response
NEGATIVE_INFLUENCE	re783		FALSE	FALSE	s1027488	s384691			category: host_response category: budding PMID: 18005719 Waheed et al. 2007 Cell Host Microbe Influenza A Virus Release Is Inhibited Following Binding of FPPS by the IFN-Induced Protein ViperinIn cells not treated with IFN (left side), lipid rafts promote influenza budding. IFN treatment (right side) induces the expression of viperin, which binds to FPPS, subsequently leading to dispersal of lipi…
STATE_TRANSITION	re784	Crm1_inactivation	FALSE	FALSE	s385128	s385128	s382642		category: vRNP_nuclear_export
NEGATIVE_INFLUENCE	re785		FALSE	FALSE	s382642	s385128			category: vRNP_nuclear_export category: drug
TRANSPORT	re786	IL-33_export	FALSE	FALSE	s1027427	s1027682			category: host_response PMID: 21946417 Monticelli LA et al. 2011
TRANSCRIPTION	re787	IL-33	FALSE	FALSE	s1027683	s1027684			category: host_response
TRANSLATION	re788	IL-33_translation	FALSE	FALSE	s1027684	s1027435			category: host_response
NEGATIVE_INFLUENCE	re789		FALSE	FALSE	s382799	s382797			category: host_response Satterly N et al. 2007 &quot;influenza virus down-regulates Nup98&quot; &quot;Nup98 and Rae1 are induced by interferons&quot;
REDUCED_TRIGGER	re790		FALSE	FALSE	s387961	s382797			category: host_response PMID: 17267598 Satterly N et al. 2007 influenza virus down-regulates Nup98 Nup98 and Rae1 are induced by interferons
TRANSPORT	re791	ATF-2 c-Jun AP-1 complex nuclear import	FALSE	FALSE	s1027503	s1027711			category: host_response category: MAPK PMID: 19782761 Ehrhardt, E. et al. 2010
POSITIVE_INFLUENCE	re792		FALSE	FALSE	s385362	s1027716			category: host_response
TRANSPORT	re793	ROS mitochondria to cytoplasm	FALSE	FALSE	s1027717	s385530			category: host_response
TRANSPORT	re794	double phospholyrated p38 nuclear import	FALSE	FALSE	s1027579	s1027715			category: host_response category: MAPK PMID: 19782761 Ehrhardt, E. et al. 2010
TRANSPORT	re795	UAP56 translocatopm	FALSE	FALSE	s382638	s382638			category: host_response
TRANSCRIPTION	re797	NFkB to ISGs transcription	FALSE	FALSE	s385596	s1027685			category: host_response category: NFkB PMID: 19782761 Ehrhardt et al. 2010
TRIGGER	re798		FALSE	FALSE	s382627	s387657			category: MAPK
HETERODIMER_ASSOCIATION	re799	Tap/NXF1_p15 complex associates with NS1 dimer	FALSE	FALSE	s382650,s384283	s1027722			category: host_response category: NS1 PMID: 17267598 Satterly N et al. 2007 NS1 forms an inhibitory complex with NXF1/TAP, p15/NXT, Rae1/mrnp41, and E1B-AP5, which are key constituents of the mRNA export machinery that interact with both mRNAs and nucleoporins to direct mRNAs through the nuclear pore complex.
DISSOCIATION	re800	nuclear reimported NS1 dissociate with importin alpaha/beta	FALSE	FALSE	s1027735	s1027739,s384283,s1027740			Category: viral_protein_import Category: NS1 PMID: 17376915 Melen K et al. 2007 Journal of Virology NS1A protein can interact with all six human importin α isoforms, indicating that the nuclear translocation of NS1A protein is mediated by the classical importin α/β pathway.	bqbiol:isDescribedBy	PubMed	17376915
HETERODIMER_ASSOCIATION	re801	NS1 associates with Importin alpha/beta	FALSE	FALSE	s384270,s1027680,s1027681	s1027729			Category: viral_protein_import Category: NS1 PMID: 17376915 Melen K et al. 2007 Journal of Virology NS1A protein can interact with all six human importin α isoforms, indicating that the nuclear translocation of NS1A protein is mediated by the classical importin α/β pathway.	bqbiol:isDescribedBy	PubMed	17376915
STATE_TRANSITION	re802	NS1 dimerization	FALSE	FALSE	s382125	s384270			Category: viral_protein_import Category: NS1 PMID: 17376915 Melen K et al. 2007 Journal of Virology NS1A protein can interact with all six human importin α isoforms, indicating that the nuclear translocation of NS1A protein is mediated by the classical importin α/β pathway.	bqbiol:isDescribedBy	PubMed	17376915
STATE_TRANSITION	re803	NS1 phospholyration	FALSE	FALSE	s384283	s1027743	s1027741,s382098,s382091		category: NS1 NS1 phospholyration category: host_response PMID: 19007960 Hale BG et al. 2009 CDK/ERK-mediated phosphorylation of the human influenza A virus NS1 protein at threonine-215 PMID: 18796704 Hale BG et al. 2008 (NS1 review) phosphorylation of NS1 has been reported for only some influenza A viruses (Petri et al., 1982), and at least two distinct sites of modification have been proposed b…
KNOWN_TRANSITION_OMITTED	re805	MAPK/ERK signaling to ERK double phospholyration	FALSE	FALSE	s387657	s1027761			category: MAPK
HETERODIMER_ASSOCIATION	re806	EGFR_Cbl_Grb_Epsin1 and AP-2 and Clathrin association	FALSE	FALSE	s382172,s385507,s1027765	s1027783			category: host_response
POSITIVE_INFLUENCE	re807		FALSE	FALSE	s382170	s384731			category: entry category: endocytosis PMID: 15310470 Lakadamyali M et al. 2004 (review) Clathrin mediated endocytosis PMID: 18689690 Chen C, Zhuang X 2008 (Epsin 1)
HETERODIMER_ASSOCIATION	re808	NS1_dsRNA association	FALSE	FALSE	s384270,s384303	s385100			category: NS1 category: translation REACT_6339.2 Reactome_PMID: 14645582 Donelan, NR. et al. 2003 PMID: 18813227 Cheng A et al. 2009 Cell Res PMID: 18796704 Hale BG et al. 2008 (review) NS1
HETERODIMER_ASSOCIATION	re809	REACTOME_Formation_of_the_43S_pre-initiaion_complex	FALSE	FALSE	s1027819,s1027816	s1027828			category: translation PMID: 12633992 Schneider RJ, Mohr I 2003 (review) REACT_1354.1	bqbiol:isDescribedBy	PubMed	12633992	bqbiol:is	Reactome	REACT_1354.1
DISSOCIATION	re810	REACTOME_Release of 40S and 60S subunits from the 80S ribosome	FALSE	FALSE	s1027815	s1027967,s1027838			category: translation REACT_928.1	bqbiol:is	Reactome	REACT_928.1
HETERODIMER_ASSOCIATION	re811	REACTOME_eIF3_and_eIF1A_bind_to_the_40S_subunit	FALSE	FALSE	s1027838,s1027837,s384270,s1028556	s1027819			category: translation REACT_608.1	bqbiol:is	Reactome	REACT_608.1
POSITIVE_INFLUENCE	re812		FALSE	FALSE	s385704	s385461			category: endocytosis category: host_response
POSITIVE_INFLUENCE	re813		FALSE	FALSE	s385705	s382174			category: fusion category: host_response
NEGATIVE_INFLUENCE	re814		FALSE	FALSE	s387966	s1027433			category: host_response PMID: 19290913 Ehrhardt C and Ludwig S 2009 PI3K/Akt	bqbiol:isDescribedBy	PubMed	19290913
STATE_TRANSITION	re815	IkB double phospholyration in IkB_NFkB complex	FALSE	FALSE	s1028140	s387939	s385584		category: host_response category: NFkB part of REACT_6848.4
STATE_TRANSITION	re816	IkB ubiquitination	FALSE	FALSE	s387946	s1028145			category: NFkB
STATE_TRANSITION	re817	IkB degradation by 26S proteasome	FALSE	FALSE	s1028145	s1028146,s1028154	s1028148		category: NFkB
STATE_TRANSITION	re818	Autolysosome degradation	FALSE	FALSE	s1027451	s1028170			category: autophagy
STATE_TRANSITION	re819	Akt_phospholyration	FALSE	FALSE	s385112	s387966	s387964		category: host_response category: PI3K, AKT PMID: 18796704 Hale BG et al. 2008 (review) NS1 PMID: 17468837 Zhirnov and Klenk 2007 Akt phospholyration, was shown to occur in the first 8h of infection	bqbiol:isDescribedBy	PubMed	17468837
NEGATIVE_INFLUENCE	re820		FALSE	FALSE	s387966	s1028187			category: host_response Akt
DISSOCIATION	re821	Beclin_Bcl-2 dissociate to Beclin 1 and Bcl-2	FALSE	FALSE	s1028177	s1028169,s1028168			category: host_response
HETERODIMER_ASSOCIATION	re822	Atg14 and Class III PI3K complex association	FALSE	FALSE	s1028168,s1028172,s1028173,s1028181	s1028180			category: autophagy
NEGATIVE_INFLUENCE	re825		FALSE	FALSE	s1028187	s1027454			category: host_response category: autophagy PMID: 21311563 Kang R et al. 2011 (review) The initiaion is sustained by activation of ULK1 nd ULK2 complexes, which are inhibited by mTOR.
HETERODIMER_ASSOCIATION	re826	NS1 and ISG15 association	FALSE	FALSE	s384270,s1028555	s1028192			category: host_response category: NS1 PMID: 20133869 Zhao C et al. 2010 ISG15 conjugation system targets the viral NS1 protein in Influenza A virus-infected cells. REACT_115890 partially PMID: 20385878 Tang, Y 2010	bqbiol:is	Reactome	REACT_115890
TRANSCRIPTION	re827	ISG15 transcription translation	FALSE	FALSE	s1027685	s1028555			category: host_response PMID: 20407122 Munir M. 2010 Nature (TRIM review)
TRANSCRIPTION	re828	TRIM25 transcription translation	FALSE	FALSE	s1027685	s382832			category: host_response category: IFN PMID: 20407122 Munir M. 2010 Nature (TRIM review)	bqbiol:isDescribedBy	PubMed	20407122
NEGATIVE_INFLUENCE	re829		FALSE	FALSE	s1027543	s384303			category: drug
NEGATIVE_INFLUENCE	re830		FALSE	FALSE	s1027543	s384303			category: drug
KNOWN_TRANSITION_OMITTED	re831	48S_and_60S_to_80S	FALSE	FALSE	s385448,s1027967	s1027815			category: translation REACT_1060.1 REACT_198.1	bqbiol:is	Reactome	REACT_1060.1	bqbiol:is	Reactome	REACT_198.1
STATE_TRANSITION	re833	MK2/3_phosphorylation	FALSE	FALSE	s1028573	s1028570	s1027579		category: host_response category: MAPK p38 PMID: 20484669 Luig C. et al. 2010 MK2/3 required for IAV propagation and act via Inhibition of PKR.
HETERODIMER_ASSOCIATION	re839	Hsp40_p58IPK_p52IPK association	FALSE	FALSE	s1028585,s385384,s385381	s385392			category: host_response
HETERODIMER_ASSOCIATION	re840	MK2/3_PKR_p88IPK_p58IPK association	FALSE	FALSE	s1028585,s385124,s1028570	s1028580			category: host_response PMID: 20484669 Luig C. et al. 2010
HETERODIMER_ASSOCIATION	re841	M1_SUMO_ylation	FALSE	FALSE	s384737,s1028590	s1028595			category: SUMO category: M1 PMID: 21507966 Wu CY et al. 2011 PMID: 21376763 Pal S. et al, 2011
HETERODIMER_ASSOCIATION	re842	NS1_SUMO_ylation	FALSE	FALSE	s1028594,s384270	s1028592			category: NS1 category: SUMO PMID: 21376763 Pal S. et al, 2011 PMID: 19917317 Pal, S et al. 2010 PMID: 21047957 Xu, K et al. 2011 (modified by SUMO1)
HETERODIMER_ASSOCIATION	re843	NP_SUMO_ylation	FALSE	FALSE	s382903,s1028594	s1028598			category: SUMO category: NP PMID: 21376763 Pal S. et al, 2011
HETERODIMER_ASSOCIATION	re844	PB1_SUMO_ylation	FALSE	FALSE	s382901,s1028594	s1028601			category: SUMO category: PB1 PMID: 21376763 Pal S. et al, 2011
HETERODIMER_ASSOCIATION	re845	NEP/NS2_SUMO_ylation	FALSE	FALSE	s1028590,s383962	s1028604			category: SUMO category: NEP/NS2 PMID: 21376763 Pal S. et al, 2011
STATE_TRANSITION	re846	NP_phosphorylation	FALSE	FALSE	s381163	s1028569			category: NP PMID: 9371635 Newmann G et al 1997 PMID: 7240143 Privalsky, M L et al. 1981 NP was found to be phosphorylated in both infected cells and in isolated virions.
HETERODIMER_ASSOCIATION	re847	M2_Hsp40_p58IPK_association	FALSE	FALSE	s1028585,s385381,s381679	s1028607			category: M2 category: host_response PMID: 21204021 Guan Z et al. 2010 ... M2 ... able to bind to p58IPK in vitro and in vivo and enhance PKR autophosphorylation probably via forming a stable complex with Hsp40 and p58IPK, and consequently induce cell death. (in late stage...)
STATE_TRANSITION	re848	PA_phosphorylation	FALSE	FALSE	s385161	s1028611			category: PA PMID: 9519825 Sanz-Eqzuerro JJ et al.1998
TRANSPORT	re849	PB1 transport from Cyto to Nuc	FALSE	FALSE	s382901	s1028612	s384116		category: viral_protein_import PMID: 2196448 Nath ST and Nayak DP 1990
STATE_TRANSITION	re850	PB1_phosphorylation	FALSE	FALSE	s1028612	s1028613	s382091		category: PB1 PMID: 19264651 Mahmoudian S et al 2009
HETERODIMER_ASSOCIATION	re851	M2_Beclin1_binding	FALSE	FALSE	s388014,s1028168	s1028137			category: M2 category: host_response Gannage M.et al. 2009 Rossman JS and Lamb RA 2009 M2 blocks autophagosome fusion with lysosomes.
STATE_TRANSITION	re852	M2_phosphorylation	FALSE	FALSE	s381679	s1028614			category: M2 PMID: 7529332 Holsinger L 1995 PMID: 9875317 Thomas J 1998
UNKNOWN_NEGATIVE_INFLUENCE	re853		FALSE	FALSE	s1028618	s387838			category: vRNP_nuclear_export PMID: 14752052 Turan K et al 2004 PMID: 22027189 Garcua-Sastre A 2011 (review) PMID: 3000619 Staeheli P et al 1986 PMID: 7354853 Haller O et al 1980 PMID: 18199636 Dittmann J et al 2008
HETERODIMER_ASSOCIATION	re854	NS1_Dlg1_binding	FALSE	FALSE	s384270,s1028620	s1028625	s384683		category: NS1 category: host_response PMID: 21849460 Golebiewski L et al 2011 Avian Flu Virus NS1 ESVEV PDZ Binding Motif Associates with Dlg1 and Scribble to Disrupt Cellular Tight Junctions
HETERODIMER_ASSOCIATION	re855	NS1_SCRIB_binding	FALSE	FALSE	s384270,s1028621	s1028622	s384683		category: NS1 category: host_response PMID: 21849460 Golebiewski L et al 2011 PMID: 20702615 Liu H et al 2010 The ESEV PDZ-Binding Motif of the Avian Influenza A virus NS1 Protein Protects Infected Cells from Apoptosis by Directly Targeting Scribble. PMID: 21247458 Thomas M et al 2011
POSITIVE_INFLUENCE	re856		FALSE	FALSE	s1028621	s1027473			category: host_response PMID: 21849460 Golebiewski L et al 2011 PMID: 20702615 Liu H et al 2010 The ESEV PDZ-Binding Motif of the Avian Influenza A virus NS1 Protein Protects Infected Cells from Apoptosis by Directly Targeting Scribble. PMID: 21247458 Thomas M et al 2011
UNKNOWN_POSITIVE_INFLUENCE	re857		FALSE	FALSE	s1028621	s385104			category: JAK/STAT PMID: 21247458 Thomas M et al 2011
HETERODIMER_ASSOCIATION	re858	NS1_MAGI1/2/3_binding	FALSE	FALSE	s384270,s1028628	s1028653			category: NS1 category: host_response PMID: 21849460 Golebiewski L et al 2011 Avian Flu Virus NS1 ESVEV PDZ Binding Motif Associates with Dlg1 and Scribble to Disrupt Cellular Tight Junctions
NEGATIVE_INFLUENCE	re860		FALSE	FALSE	s1028633	s387939			category: drug category: NFkB PMID: 17324159 Mazur I et al 2007 Acetylsalicylic acid (ASA) blocks IAV propagation via its NFkB inhibiting activity. Aspirin may have adverse effects in IAV infected individuals PMID: 20929891 Eyers S et al 2010 PMID: 19788357 Starko KN et al 2009
NEGATIVE_INFLUENCE	re861		FALSE	FALSE	s1028634	s1028635			category: drug category: host_response PMID: 21715659 Walsh K et al 2011 Suppression of cytokine storm with a sphingosine analog provides protection against pathogenic influenza virus. PMID: 19164548 Marsolais D et al 2009 A critical role for the sphingosine analog AAL-R in dampening the cytokine response during influenza virus infection.
HETERODIMER_ASSOCIATION	re862	S1P_S1PR_binding	FALSE	FALSE	s1028636,s1028635	s1028637			category: host_response REACT_18416.2
POSITIVE_INFLUENCE	re863		FALSE	FALSE	s1028637	s1028615			category: host_response PMID: 15999095 Rose H and Goetzl EJ 2005 (S1P review)
NEGATIVE_INFLUENCE	re864		FALSE	FALSE	s1028634	s1028643			category: drug category: host_response PMID: 21715659 Walsh K et al 2011 Suppression of cytokine storm with a sphingosine analog provides protection against pathogenic influenza virus. PMID: 19164548 Marsolais D et al 2009 A critical role for the sphingosine analog AAL-R in dampening the cytokine response during influenza virus infection.
UNKNOWN_POSITIVE_INFLUENCE	re865		FALSE	FALSE	s1028637	s1027749			PMID: 19536192 Ohkura N and Sakaguchi S 2009 ...suppressinve activity of T reg cells through the S1P1-PI(3)K-Akt-mTOR signaling pathway.
TRANSCRIPTION	re866	ATF-2_c-Jun_AP-1_to_RANTES transcription	FALSE	FALSE	s1027711	s1027588			category: host_response category: MAPK PMID: 10706714 Kujime K et al 2000
UNKNOWN_POSITIVE_INFLUENCE	re867		FALSE	FALSE	s1028648	s387441	s1028645		category: drug category: transcription PMID: 17481739 De Clercq E and Neyts J 2007 (H5N1)
NEGATIVE_INFLUENCE	re868		FALSE	FALSE	s1028650	s384270			category: drug category: NS1
POSITIVE_INFLUENCE	re869		FALSE	FALSE	s1028640	s1028615			category: host_response
POSITIVE_INFLUENCE	re870		FALSE	FALSE	s385706	s385461			category: endocytosis category: host_response
STATE_TRANSITION	re871	NEP/NS2 phospholyration	FALSE	FALSE	s383962	s1028655			category: NEP/NS2 PMID: 1825776 Richardson JC and Akkina RK 1991
TRANSPORT	re872	H+_from_cytosol_to_endosome	FALSE	FALSE	s1028656	s1028658	s1028662		category: budding category: host_response F1Fo-ATPase PMID: 22393008 Gorai T et al. 2012	bqbiol:isDescribedBy	PubMed	18406336	bqbiol:isDescribedBy	PubMed	18026982
STATE_TRANSITION	re873	YB-1 nuclear import	FALSE	FALSE	s1028768	s1028664			category: nuclear export PMID: 22855482 Kawaguchi A et al. 2012
UNKNOWN_POSITIVE_INFLUENCE	re874		FALSE	FALSE	s384275	s1028768			category: transport to membrane PMID: 21962637 Brandt S et al. 2012 (YB-1 review)
UNKNOWN_POSITIVE_INFLUENCE	re875		FALSE	FALSE	s388006	s1028768			category: transport to membrane PMID: 21962637 Brandt S et al. 2012 (YB-1 review)
UNKNOWN_POSITIVE_INFLUENCE	re876		FALSE	FALSE	s387966	s1028768			category: transport to membrane PMID: 21962637 Brandt S et al. 2012 (YB-1 review)
POSITIVE_INFLUENCE	re877		FALSE	FALSE	s1028658	s1028717			category: host_response
HETERODIMER_ASSOCIATION	re878		FALSE	FALSE	s385133,s381539,s387718	s1028775	s383962		REACT_9404.2 PMID: 23403209 Wang Y et al. 2013 PMID: 21358279 Resa-Infante P et al. 2011 (review) PMID: 23236273 Paterson D and Fodor E 2012 (NEP)

## Sheet: Reaction_Category
Category		Reaction Category	Num
post_translation		AKT	4
post_translation		assembly	12
translation		attachment	1
post_translation		autophagy	8
viral_protein_import		budding	10
vRNP_nuclear_export		drug	26
vRNP_nuclear_export		endocytosis	24
vRNP_nuclear_import		entry	15
post_translation		fusion	5
post_translation		HA	2
post_translation		host_response	235
post_translation		IFN	15
vRNP_nuclear_export		immune_response	22
sulfatide		IRF3/7	2
budding		JAK/STAT	7
assembly		M1	1
vRNP_nuclear_export		M2	7
vRNP_nuclear_export		macrophage	1
post_translation		MAPK	21
replication		NA	1
viral_protein_import		NEP/NS2	2
vRNP_nuclear_export		NFkB	13
replication		NLRP3	2
replication		NP	2
viral_protein_import		NS1	35
viral_protein_import		nuclear_export	2
replication		nuclear_import	2
viral_protein_import		PA	1
replication		packaging	3
viral_protein_import		PB1	2
replication		PB1-F2	3
transcription		PB2	2
drug		PI3K	12
drug		post_translation	21
replication		replication	20
drug		RIG-I	7
viral_protein_import		sulfatide	8
host_response		SUMO	5
vRNP_nuclear_export		TLR	17
replication		transcription	49
drug		translation	42
replication		transport to membrane	8
post_translation		viral mRNA nuclear export	4
translation		viral_protein_import	27
post_translation		vRNP_nuclear_export	17
translation		vRNP_nuclear_import	7
translation		Total	732
translation
translation
translation
translation
post_translation
transport to membrane
assembly
transport to membrane
assembly
NS1
host_response
immune_response
translation
host_response
host_response
MAPK
host_response
MAPK
host_response
MAPK
drug
host_response
MAPK
post_translation
post_translation
post_translation
translation
translation
NS1
translation
translation
attachment
entry
drug
entry
drug
endocytosis
drug
endocytosis
fusion
drug
entry
endocytosis
host_response
sulfatide
sulfatide
sulfatide
sulfatide
sulfatide
vRNP_nuclear_export
host_response
PB1-F2
viral_protein_import
translation
endocytosis
fusion
vRNP_nuclear_import
vRNP_nuclear_import
fusion
nuclear_import
endocytosis
fusion
vRNP_nuclear_import
drug
nuclear_import
endocytosis
PI3K
MAPK
drug
viral_protein_import
replication
vRNP_nuclear_export
transport to membrane
assembly
HA
viral_protein_import
NS1
transcription
host_response
host_response
sulfatide
budding
assembly
budding
assembly
sulfatide
endocytosis
host_response
viral_protein_import
replication
translation
replication
viral_protein_import
post_translation
NS1
host_response
immune_response
host_response
immune_response
host_response
immune_response
host_response
immune_response
host_response
immune_response
RIG-I
host_response
immune_response
host_response
immune_response
host_response
immune_response
IFN
NS1
host_response
immune_response
NS1
endocytosis
endocytosis
host_response
host_response
immune_response
RIG-I
post_translation
NS1
transcription
translation
transcription
translation
transcription
translation
transcription
translation
transcription
transcription
drug
transcription
transcription
transcription
transcription
transcription
transcription
transcription
transcription
transcription
transcription
transcription
transcription
transcription
transcription
transcription
transcription
NS1
transcription
transcription
NS1
translation
transcription
transcription
transcription
transcription
transcription
transcription
translation
transcription
translation
transcription
viral mRNA nuclear export
transcription
transcription
transcription
viral mRNA nuclear export
transcription
viral mRNA nuclear export
transcription
translation
viral mRNA nuclear export
transcription
translation
transcription
NS1
host_response
PB1-F2
host_response
NA
host_response
translation
translation
translation
NS1
translation
translation
NS1
transcription
NS1
transcription
NS1
transcription
translation
vRNP_nuclear_export
PB1-F2
post_translation
nuclear_export
host_response
host_response
host_response
PI3K
NS1
budding
drug
vRNP_nuclear_import
vRNP_nuclear_import
vRNP_nuclear_import
host_response
PB2
host_response
PB2
host_response
host_response
entry
endocytosis
endocytosis
host_response
NFkB
host_response
NFkB
viral_protein_import
replication
transport to membrane
assembly
transport to membrane
assembly
packaging
assembly
budding
packaging
assembly
budding
packaging
assembly
budding
post_translation
host_response
host_response
host_response
host_response
host_response
immune_response
host_response
immune_response
host_response
immune_response
host_response
immune_response
host_response
immune_response
RIG-I
host_response
immune_response
RIG-I
NS1
host_response
immune_response
RIG-I
NS1
translation
host_response
NS1
translation
host_response
NS1
host_response
NS1
host_response
vRNP_nuclear_export
host_response
immune_response
RIG-I
host_response
immune_response
host_response
immune_response
replication
replication
replication
viral_protein_import
replication
viral_protein_import
vRNP_nuclear_export
viral_protein_import
viral_protein_import
viral_protein_import
viral_protein_import
replication
viral_protein_import
replication
viral_protein_import
vRNP_nuclear_export
transcription
translation
NS1
translation
transcription
host_response
RIG-I
host_response
host_response
host_response
host_response
host_response
host_response
host_response
host_response
PI3K
AKT
host_response
host_response
entry
endocytosis
translation
host_response
TLR
NFkB
drug
NS1
translation
translation
host_response
drug
host_response
entry
endocytosis
entry
endocytosis
entry
endocytosis
entry
endocytosis
host_response
entry
endocytosis
host_response
host_response
entry
endocytosis
host_response
entry
endocytosis
host_response
entry
endocytosis
M2
host_response
M2
host_response
M2
drug
host_response
host_response
host_response
host_response
host_response
NLRP3
host_response
host_response
host_response
host_response
host_response
host_response
host_response
macrophage
host_response
host_response
host_response
NLRP3
host_response
host_response
TLR
host_response
host_response
host_response
host_response
TLR
host_response
TLR
host_response
NFkB
immune_response
host_response
PI3K
NS1
drug
assembly
drug
HA
vRNP_nuclear_export
transcription
transcription
host_response
host_response
host_response
host_response
host_response
host_response
host_response
host_response
host_response
host_response
host_response
host_response
host_response
NFkB
host_response
NFkB
host_response
host_response
host_response
IFN
host_response
IFN
host_response
IFN
host_response
IFN
host_response
JAK/STAT
host_response
JAK/STAT
IFN
host_response
IFN
host_response
IFN
host_response
PI3K
host_response
PI3K
host_response
PI3K
host_response
host_response
host_response
PI3K
AKT
host_response
host_response
PI3K
host_response
PI3K
host_response
JAK/STAT
host_response
JAK/STAT
host_response
host_response
TLR
host_response
TLR
host_response
JAK/STAT
IFN
host_response
host_response
host_response
host_response
autophagy
host_response
autophagy
host_response
autophagy
M2
host_response
autophagy
autophagy
host_response
host_response
host_response
host_response
host_response
budding
host_response
host_response
host_response
post_translation
post_translation
post_translation
host_response
host_response
viral_protein_import
replication
entry
host_response
endocytosis
host_response
viral_protein_import
host_response
host_response
host_response
host_response
IFN
host_response
IFN
host_response
IFN
host_response
JAK/STAT
host_response
host_response
PI3K
AKT
host_response
IFN
host_response
MAPK
host_response
MAPK
host_response
MAPK
host_response
MAPK
host_response
MAPK
host_response
MAPK
host_response
MAPK
host_response
MAPK
host_response
TLR
host_response
TLR
host_response
NFkB
host_response
NFkB
host_response
TLR
host_response
TLR
host_response
TLR
host_response
TLR
host_response
TLR
host_response
TLR
host_response
TLR
host_response
host_response
TLR
IRF3/7
host_response
TLR
MAPK
MAPK
host_response
IFN
host_response
IRF3/7
host_response
host_response
budding
vRNP_nuclear_export
vRNP_nuclear_export
drug
host_response
host_response
host_response
host_response
host_response
host_response
MAPK
host_response
host_response
host_response
MAPK
host_response
host_response
NFkB
MAPK
host_response
NS1
viral_protein_import
NS1
viral_protein_import
NS1
viral_protein_import
NS1
NS1
host_response
MAPK
host_response
entry
endocytosis
NS1
translation
translation
translation
translation
endocytosis
host_response
fusion
host_response
host_response
host_response
NFkB
NFkB
NFkB
autophagy
host_response
PI3K
AKT
host_response
host_response
autophagy
host_response
autophagy
host_response
NS1
host_response
host_response
IFN
drug
drug
translation
host_response
MAPK
host_response
host_response
SUMO
M1
NS1
SUMO
SUMO
NP
SUMO
PB1
SUMO
NEP/NS2
NP
M2
host_response
PA
viral_protein_import
PB1
M2
host_response
M2
vRNP_nuclear_export
NS1
host_response
NS1
host_response
host_response
JAK/STAT
NS1
host_response
drug
NFkB
drug
host_response
host_response
host_response
drug
host_response
host_response
MAPK
drug
transcription
drug
NS1
host_response
endocytosis
host_response
NEP/NS2
budding
host_response
nuclear_export
transport to membrane
transport to membrane
transport to membrane
host_response
