# Supplementary material for: A comprehensive map of the influenza A virus replication cycle
Source: BMC Syst Biol. 2013 Oct 2;7:97. doi: 10.1186/1752-0509-7-97 (PMC3819658; doi:10.1186/1752-0509-7-97)
Supplement: Additional file 6 — Reference List of FluMap. This contains all of the references annotated in FluMap. [file 1752-0509-7-97-S6.xlsx]

## Sheet: FluMap PubMed
476	335	260	50
PMID	Reaction	Species	Protein	Ref
17325368	0	1	0	Shin YK, Liu Q, Tikoo SK et al. Effect of the phosphatidylinositol 3-kinase/Akt pathway on influenza A virus propagation. J. Gen. Virol. 2007;88:942-50.
18653528	1	1	0	Wang W, Cui ZQ, Han H et al. Imaging and characterizing influenza A virus mRNA transport in living cells. Nucleic Acids Res. 2008;36:4913-28.
19840666	1	1	1	Schneider J, Wolff T. Nuclear functions of the influenza A and B viruses NS1 proteins: do they play a role in viral mRNA export? Vaccine 2009;27:6312-6.
12667464	0	1	0	Huang Y, Gattoni R, Stévenin J et al. SR splicing factors serve as adapter proteins for TAP-dependent mRNA export. Mol. Cell 2003;11:837-43.
19066474	0	1	0	Zhou Z, Jiang X, Liu D et al. Autophagy is involved in influenza A virus replication. Autophagy 2009;5:321-8.
19837376	1	1	0	Gannagé M, Dormann D, Albrecht R et al. Matrix protein 2 of influenza A virus blocks autophagosome fusion with lysosomes. Cell Host Microbe 2009;6:367-80.
19837369	1	1	0	Rossman JS, Lamb RA. Autophagy, apoptosis, and the influenza virus M2 protein. Cell Host Microbe 2009;6:299-300.
16201016	1	1	0	Zamarin D, García-Sastre A, Xiao X et al. Influenza virus PB1-F2 protein induces cell death through mitochondrial ANT3 and VDAC1. PLoS Pathog. 2005;1:e4.
12466482	1	1	0	Hui EK, Nayak DP. Role of G protein and protein kinase signalling in influenza virus budding in MDCK cells. J. Gen. Virol. 2002;83:3055-66.
22013193	0	1	0	Szul T, Sztul E. COPII and COPI traffic at the ER-Golgi interface. Physiology (Bethesda) 2011;26:348-64.
16491138	0	1	0	Roy CR, Salcedo SP, Gorvel JP. Pathogen-endoplasmic-reticulum interactions: in through the out door. Nat. Rev. Immunol. 2006;6:136-47.
23255804	0	1	0	Sun E, He J, Zhuang X. Dissecting the role of COPI complexes in influenza virus infection. J. Virol. 2013;87:2673-85.
22035840	0	1	0	Yatim N, Albert ML. Dying to replicate: the orchestration of the viral life cycle, cell death pathways, and immunity. Immunity 2011;35:478-90.
21311563	1	1	1	Kang R, Zeh HJ, Lotze MT et al. The Beclin 1 network regulates autophagy and apoptosis. Cell Death Differ. 2011;18:571-80.
21483486	1	1	0	de Vries E, Tscherne DM, Wienholts MJ et al. Dissection of the influenza A virus endocytic routes reveals macropinocytosis as an alternative entry pathway. PLoS Pathog. 2011;7:e1001329.
22875971	0	1	0	Rossman JS, Leser GP, Lamb RA. Filamentous influenza virus enters cells via macropinocytosis. J. Virol. 2012;86:10950-60.
12239322	0	1	0	Sieczkarski SB, Whittaker GR. Influenza virus can enter and infect cells in the absence of clathrin-mediated endocytosis. J. Virol. 2002;76:10455-64.
15310470	1	1	0	Lakadamyali M, Rust MJ, Zhuang X. Endocytosis of influenza viruses. Microbes Infect. 2004;6:929-36.
18689690	1	1	1	Chen C, Zhuang X. Epsin 1 is a cargo-specific adaptor for the clathrin-mediated endocytosis of the influenza virus. Proc. Natl. Acad. Sci. U.S.A. 2008;105:11790-5.
16530046	1	1	0	Lakadamyali M, Rust MJ, Zhuang X. Ligands for clathrin-mediated endocytosis are differentially sorted into distinct populations of early endosomes. Cell 2006;124:997-1009.
15122347	1	1	0	Rust MJ, Lakadamyali M, Zhang F et al. Assembly of endocytic machinery around individual influenza viruses during viral entry. Nat. Struct. Mol. Biol. 2004;11:567-73.
7328111	1	1	0	Matlin KS, Reggio H, Helenius A et al. Infectious entry pathway of influenza virus in a canine kidney cell line. J. Cell Biol. 1981;91:601-13.
19290913	1	1	0	Ehrhardt C, Ludwig S. A new player in a deadly game: influenza viruses and the PI3K/Akt signalling pathway. Cell. Microbiol. 2009;11:863-71.
20844577	1	1	0	Eierhoff T, Hrincius ER, Rescher U et al. The epidermal growth factor receptor (EGFR) promotes uptake of influenza A viruses (IAV) into host cells. PLoS Pathog. 2010;6:e1001099.
21818340	0	1	0	Rider TH, Zook CE, Boettcher TL et al. Broad-spectrum antiviral therapeutics. PLoS ONE 2011;6:e22572.
21849460	1	1	0	Golebiewski L, Liu H, Javier RT et al. The avian influenza virus NS1 ESEV PDZ binding motif associates with Dlg1 and Scribble to disrupt cellular tight junctions. J. Virol. 2011;85:10639-48.
12535523	1	1	0	Daniels R, Kurowski B, Johnson AE et al. N-linked glycans direct the cotranslational folding pathway of influenza hemagglutinin. Mol. Cell 2003;11:79-90.
20196649	0	1	0	Mercer J, Schelhaas M, Helenius A. Virus entry by endocytosis. Annu. Rev. Biochem. 2010;79:803-33.
15048150	0	1	0	Nunes-Correia I, Eulálio A, Nir S et al. Caveolae as an additional route for influenza virus endocytosis in MDCK cells. Cell. Mol. Biol. Lett. 2004;9:47-60.
19759283	1	1	0	Madshus IH, Stang E. Internalization and intracellular sorting of the EGF receptor: a model for understanding the mechanisms of receptor trafficking. J. Cell. Sci. 2009;122:3433-9.
18394429	0	1	0	Iglesias N, Stutz F. Regulation of mRNP dynamics along the export pathway. FEBS Lett. 2008;582:1987-96.
1628614	0	1	0	Stieneke-Gröber A, Vey M, Angliker H et al. Influenza virus hemagglutinin with multibasic cleavage site is activated by furin, a subtilisin-like endoprotease. EMBO J. 1992;11:2407-14.
7499349	1	1	0	Park YW, Katze MG. Translational control by influenza virus. Identification of cis-acting sequences and trans-acting factors which may regulate selective viral mRNA translation. J. Biol. Chem. 1995;270:28433-9.
10359774	1	1	0	Park YW, Wilusz J, Katze MG. Regulation of eukaryotic protein synthesis: selective influenza viral mRNA translation is mediated by the cellular RNA-binding protein GRSF-1. Proc. Natl. Acad. Sci. U.S.A. 1999;96:6694-9.
16630668	1	1	0	Kash JC, Goodman AG, Korth MJ et al. Hijacking of the host-cell response and translational control during influenza virus infection. Virus Res. 2006;119:111-20.
12239318	0	1	0	Kash JC, Cunningham DM, Smit MW et al. Selective translation of eukaryotic mRNAs: functional molecular analysis of GRSF-1, a positive regulator of influenza virus protein synthesis. J. Virol. 2002;76:10417-26.
1510439	1	1	0	Hosoya M, Matsuyama S, Baba M et al. Effects of protease inhibitors on replication of various myxoviruses. Antimicrob. Agents Chemother. 1992;36:1432-6.
21802447	0	1	0	Zhirnov OP, Klenk HD, Wright PF. Aprotinin and similar protease inhibitors as drugs against influenza. Antiviral Res. 2011;92:27-36.
21741839	0	1	0	Sielaff F, Böttcher-Friebertshäuser E, Meyer D et al. Development of substrate analogue inhibitors for the human airway trypsin-like protease HAT. Bioorg. Med. Chem. Lett. 2011;21:4860-4.
6198446	0	1	0	Zhirnov OP, Ovcharenko AV, Bukrinskaya AG. Suppression of influenza virus replication in infected mice by protease inhibitors. J. Gen. Virol. 1984;65 ( Pt 1):191-6.
8254764	1	1	0	Okuno Y, Matsumoto K, Isegawa Y et al. Protection against the mouse-adapted A/FM/1/47 strain of influenza A virus in mice by a monoclonal antibody with cross-neutralizing activity among H1 and H2 strains. J. Virol. 1994;68:517-20.
20181685	1	1	0	Vanderlinden E, Göktas F, Cesur Z et al. Novel inhibitors of influenza virus fusion: structure-activity relationship and interaction with the viral hemagglutinin. J. Virol. 2010;84:4277-88.
7687637	0	1	0	Tamura M, Webster RG, Ennis FA. Neutralization and infection-enhancement epitopes of influenza A virus hemagglutinin. J. Immunol. 1993;151:1731-8.
7678310	0	1	0	Yewdell JW, Taylor A, Yellen A et al. Mutations in or near the fusion peptide of the influenza virus hemagglutinin affect an antigenic site in the globular region. J. Virol. 1993;67:933-42.
12441073	0	1	0	Knossow M, Gaudier M, Douglas A et al. Mechanism of neutralization of influenza virus infectivity by antibodies. Virology 2002;302:294-8.
11886266	0	1	0	Barbey-Martin C, Gigant B, Bizebard T et al. An antibody that prevents the hemagglutinin low pH fusogenic transition. Virology 2002;294:70-4.
19251591	0	1	0	Ekiert DC, Bhabha G, Elsliger MA et al. Antibody recognition of a highly conserved influenza virus epitope. Science 2009;324:246-51.
807637	0	1	0	Virelizier JL. Host defenses against influenza virus: the role of anti-hemagglutinin antibody. J. Immunol. 1975;115:434-9.
22028179	0	1	0	Brooks MJ, Burtseva EI, Ellery PJ et al. Antiviral activity of arbidol, a broad-spectrum drug for use against respiratory viruses, varies according to test conditions. J. Med. Virol. 2012;84:170-81.
21752912	1	1	0	Eisfeld AJ, Neumann G, Kawaoka Y. Human immunodeficiency virus rev-binding protein is essential for influenza a virus replication and promotes genome trafficking in late-stage infection. J. Virol. 2011;85:9588-98.
14722281	1	1	0	Hirayama E, Atagi H, Hiraki A et al. Heat shock protein 70 is related to thermal inhibition of nuclear export of the influenza virus ribonucleoprotein complex. J. Virol. 2004;78:1263-70.
11773396	1	1	0	Salvatore M, Basler CF, Parisien JP et al. Effects of influenza A virus NS1 protein on protein expression: the NS1 protein enhances translation and is not required for shutoff of host protein synthesis. J. Virol. 2002;76:1206-12.
17166899	1	1	0	Goodman AG, Smith JA, Balachandran S et al. The cellular protein P58IPK regulates influenza virus mRNA translation and replication through a PKR-mediated mechanism. J. Virol. 2007;81:2221-30.
16466763	1	1	0	Li S, Min JY, Krug RM et al. Binding of the influenza A virus NS1 protein to PKR mediates the inhibition of its activation by either PACT or double-stranded RNA. Virology 2006;349:13-21.
21204021	1	1	0	Guan Z, Liu D, Mi S et al. Interaction of Hsp40 with influenza virus M2 protein: implications for PKR signaling pathway. Protein Cell 2010;1:944-55.
18383427	1	1	0	Nagata K, Kawaguchi A, Naito T. Host factors for replication and transcription of the influenza virus genome. Rev Med Virol. 2008 Jul-Aug;18(4):247-60. doi: 10.1002/rmv.575.
12226087	1	1	0	Momose F, Naito T, Yano K et al. Identification of Hsp90 as a stimulatory host factor involved in influenza virus RNA synthesis. J. Biol. Chem. 2002;277:45306-14.
17121807	1	1	0	Naito T, Momose F, Kawaguchi A et al. Involvement of Hsp90 in assembly and nuclear import of influenza virus RNA polymerase subunits. J. Virol. 2007;81:1339-49.
21123041	1	1	0	Liu SY, Sanchez DJ, Cheng G. New developments in the induction and antiviral effectors of type I interferon. Curr. Opin. Immunol. 2011;23:57-64.
20064371	1	1	0	Brass AL, Huang IC, Benita Y et al. The IFITM proteins mediate cellular resistance to influenza A H1N1 virus, West Nile virus, and dengue virus. Cell 2009;139:1243-54.
20601941	1	1	0	Yount JS, Moltedo B, Yang YY et al. Palmitoylome profiling reveals S-palmitoylation-dependent antiviral activity of IFITM3. Nat. Chem. Biol. 2010;6:610-4.
22027189	1	1	0	García-Sastre A. Induction and evasion of type I interferon responses by influenza viruses. Virus Res. 2011;162:12-8.
22046135	0	1	0	Feeley EM, Sims JS, John SP et al. IFITM3 inhibits influenza A virus infection by preventing cytosolic entry. PLoS Pathog. 2011;7:e1002337.
22344284	0	1	0	Yan N, Chen ZJ. Intrinsic antiviral immunity. Nat. Immunol. 2012;13:214-22.
17481739	1	1	0	De Clercq E, Neyts J. Avian influenza A (H5N1) infection: targets and strategies for chemotherapeutic intervention. Trends Pharmacol. Sci. 2007;28:280-5.
19846864	0	1	0	Chan-Tack KM, Murray JS, Birnkrant DB. Use of ribavirin to treat influenza. N. Engl. J. Med. 2009;361:1713-4.
19491552	0	1	0	Riner A, Chan-Tack KM, Murray JS. Original research: Intravenous ribavirin--review of the FDA's Emergency Investigational New Drug Database (1997-2008) and literature review. Postgrad Med 2009;121:139-46.
20691654	0	1	0	Heynisch B, Frensing T, Heinze K et al. Differential activation of host cell signalling pathways through infection with two variants of influenza A/Puerto Rico/8/34 (H1N1) in MDCK cells. Vaccine 2010;28:8210-8.
17227866	0	1	0	Lenschow DJ, Lai C, Frias-Staheli N et al. IFN-stimulated gene 15 functions as a critical antiviral molecule against influenza, herpes, and Sindbis viruses. Proc. Natl. Acad. Sci. U.S.A. 2007;104:1371-6.
17005651	1	1	0	Deng T, Engelhardt OG, Thomas B et al. Role of ran binding protein 5 in nuclear import and assembly of the influenza virus RNA polymerase complex. J. Virol. 2006;80:11911-9.
10430904	1	1	0	Kudo N, Matsumori N, Taoka H et al. Leptomycin B inactivates CRM1/exportin 1 by covalent modification at a cysteine residue in the central conserved region. Proc. Natl. Acad. Sci. U.S.A. 1999;96:9112-7.
11451485	1	1	0	Watanabe K, Takizawa N, Katoh M et al. Inhibition of nuclear export of ribonucleoprotein complexes of influenza virus by leptomycin B. Virus Res. 2001;77:31-42.
11289803	1	1	0	Ma K, Roy AM, Whittaker GR. Nuclear export of influenza virus ribonucleoproteins: identification of an export intermediate at the nuclear periphery. Virology 2001;282:215-20.
15522099	0	1	0	Carrasco M, Amorim MJ, Digard P. Lipid raft-dependent targeting of the influenza A virus nucleoprotein to the apical plasma membrane. Traffic 2004;5:979-92.
10775599	0	1	0	Zhang J, Pekosz A, Lamb RA. Influenza virus assembly and lipid raft microdomains: a role for the cytoplasmic tails of the spike glycoproteins. J. Virol. 2000;74:4634-44.
18005719	1	1	0	Waheed AA, Freed EO. Influenza virus not cRAFTy enough to dodge viperin. Cell Host Microbe 2007;2:71-2.
21209112	1	1	0	Kumar N, Liang Y, Parslow TG et al. Receptor tyrosine kinase inhibitors block multiple steps of influenza a virus replication. J. Virol. 2011;85:2818-27.
2349833	0	1	0	Gregoriades A, Guzman GG, Paoletti E. The phosphorylation of the integral membrane (M1) protein of influenza virus. Virus Res. 1990;16:27-41.
7983740	1	1	0	Whittaker G, Kemler I, Helenius A. Hyperphosphorylation of mutant influenza virus matrix protein, M1, causes its retention in the nucleus. J. Virol. 1995;69:439-45.
23144613	0	1	0	Hutchinson EC, Denham EM, Thomas B et al. Mapping the phosphoproteome of influenza a and B viruses by mass spectrometry. PLoS Pathog. 2012;8:e1002993.
16699003	0	1	0	Iwatsuki-Horimoto K, Horimoto T, Noda T et al. The cytoplasmic tail of the influenza A virus M2 protein plays a role in viral assembly. J. Virol. 2006;80:5233-40.
15221235	0	1	0	Schroeder C, Heider H, Möncke-Buchner E et al. The influenza virus ion channel and maturation cofactor M2 is a cholesterol-binding protein. Eur. Biophys. J. 2005;34:52-66.
18235504	1	1	0	Stouffer AL, Acharya R, Salom D et al. Structural basis for the function and inhibition of an influenza virus proton channel. Nature 2008;451:596-9.
21248682	0	1	0	Fiore AE, Fry A, Shay D et al. Antiviral agents for the treatment and chemoprophylaxis of influenza --- recommendations of the Advisory Committee on Immunization Practices (ACIP). MMWR Recomm Rep 2011;60:1-24.
20865277	1	1	0	Geiler J, Michaelis M, Sithisarn P et al. Comparison of pro-inflammatory cytokine expression and cellular signal transduction in human macrophages infected with different influenza A viruses. Med. Microbiol. Immunol. 2011;200:53-60.
17932485	1	1	1	Kawaguchi A, Nagata K. De novo replication of the influenza virus RNA genome is regulated by DNA replicative helicase, MCM. EMBO J. 2007;26:4566-75.
11231581	1	1	0	Pleschka S, Wolff T, Ehrhardt C et al. Influenza virus propagation is impaired by inhibition of the Raf/MEK/ERK signalling cascade. Nat. Cell Biol. 2001;3:301-5.
21823902	0	1	0	Ludwig S. Disruption of virus-host cell interactions and cell signaling pathways as an anti-viral approach against influenza virus infections. Biol. Chem. 2011;392:837-47.
21854809	0	1	0	Droebner K, Pleschka S, Ludwig S et al. Antiviral activity of the MEK-inhibitor U0126 against pandemic H1N1v and highly pathogenic avian influenza virus in vitro and in vivo. Antiviral Res. 2011;92:195-203.
20484669	1	1	0	Luig C, Köther K, Dudek SE et al. MAP kinase-activated protein kinases 2 and 3 are required for influenza A virus propagation and act via inhibition of PKR. FASEB J. 2010;24:4068-77.
20053741	1	1	0	Ueda M, Daidoji T, Du A et al. Highly pathogenic H5N1 avian influenza virus induces extracellular Ca2+ influx, leading to apoptosis in avian cells. J. Virol. 2010;84:3068-78.
12633992	1	1	0	Schneider RJ, Mohr I. Translation initiation and viral tricks. Trends Biochem. Sci. 2003;28:130-6.
18417587	1	1	0	Takahashi T, Murakami K, Nagakura M et al. Sulfatide is required for efficient replication of influenza A virus. J. Virol. 2008;82:5940-50.
3000619	1	1	0	Staeheli P, Haller O, Boll W et al. Mx protein: constitutive expression in 3T3 cells transformed with cloned Mx cDNA confers selective resistance to influenza virus. Cell 1986;44:147-58.
7354853	1	1	0	Haller O, Arnheiter H, Lindenmann J et al. Host gene influences sensitivity to interferon action selectively for influenza virus. Nature 1980;283:660-2.
18199636	1	1	0	Dittmann J, Stertz S, Grimm D et al. Influenza A virus strains differ in sensitivity to the antiviral action of Mx-GTPase. J. Virol. 2008;82:3624-31.
12230469	0	1	1	Haller O, Kochs G. Interferon-induced mx proteins: dynamin-like GTPases with antiviral activity. Traffic 2002;3:710-7.
14752052	1	1	0	Turan K, Mibayashi M, Sugiyama K et al. Nuclear MxA proteins form a complex with influenza virus NP and inhibit the transcription of the engineered influenza virus genome. Nucleic Acids Res. 2004;32:643-52.
20383149	1	1	0	Ichinohe T, Pang IK, Iwasaki A. Influenza virus activates inflammasomes via its intracellular M2 ion channel. Nat. Immunol. 2010;11:404-10.
17139286	0	1	0	De Clercq E. Antiviral agents active against influenza A viruses. Nat Rev Drug Discov 2006;5:1015-25.
17324159	1	1	0	Mazur I, Wurzer WJ, Ehrhardt C et al. Acetylsalicylic acid (ASA) blocks influenza virus propagation via its NF-kappaB-inhibiting activity. Cell. Microbiol. 2007;9:1683-94.
20929891	1	1	0	Eyers S, Weatherall M, Shirtcliffe P et al. The effect on mortality of antipyretics in the treatment of influenza infection: systematic review and meta-analysis. J R Soc Med 2010;103:403-11.
19788357	1	1	0	Starko KM. Salicylates and pandemic influenza mortality, 1918-1919 pharmacology, pathology, and historic evidence. Clin. Infect. Dis. 2009;49:1405-10.
19362020	1	1	0	Allen IC, Scull MA, Moore CB et al. The NLRP3 inflammasome mediates in vivo innate immunity to influenza A virus through recognition of viral RNA. Immunity 2009;30:556-65.
19362023	1	1	0	Thomas PG, Dash P, Aldridge JR et al. The intracellular sensor NLRP3 mediates key innate and healing responses to influenza A virus via the regulation of caspase-1. Immunity 2009;30:566-75.
20303873	1	1	0	Schroder K, Tschopp J. The inflammasomes. Cell 2010;140:821-32.
7108489	0	1	0	Almond JW, Felsenreich V. Phosphorylation of the nucleoprotein of an avian influenza virus. J. Gen. Virol. 1982;60:295-305.
9371635	1	1	0	Neumann G, Castrucci MR, Kawaoka Y. Nuclear import and export of influenza virus nucleoprotein. J. Virol. 1997;71:9690-700.
20512121	0	1	0	Kao RY, Yang D, Lau LS et al. Identification of influenza A nucleoprotein as an antiviral target. Nat. Biotechnol. 2010;28:600-5.
20974907	0	1	0	Su CY, Cheng TJ, Lin MI et al. High-throughput identification of compounds targeting influenza RNA-dependent RNA polymerase activity. Proc. Natl. Acad. Sci. U.S.A. 2010;107:19151-6.
21896751	0	1	0	Gerritz SW, Cianci C, Kim S et al. Inhibition of influenza virus replication via small molecules that induce the formation of higher-order nucleoprotein oligomers. Proc. Natl. Acad. Sci. U.S.A. 2011;108:15366-71.
18796704	1	1	1	Hale BG, Randall RE, Ortín J et al. The multifunctional NS1 protein of influenza A viruses. J. Gen. Virol. 2008;89:2359-76.
19264651	1	1	0	Mahmoudian S, Auerochs S, Gröne M et al. Influenza A virus proteins PB1 and NS1 are subject to functionally important phosphorylation by protein kinase C. J. Gen. Virol. 2009;90:1392-7.
7958859	1	1	0	Lu Y, Qian XY, Krug RM. The influenza virus NS1 protein: a novel inhibitor of pre-mRNA splicing. Genes Dev. 1994;8:1817-28.
9436908	0	1	0	Wang W, Krug RM. U6atac snRNA, the highly divergent counterpart of U6 snRNA, is the specific target that mediates inhibition of AT-AC splicing by the influenza virus NS1 protein. RNA 1998;4:55-64.
7489502	0	1	0	Qiu Y, Nemeroff M, Krug RM. The influenza virus NS1 protein binds to a specific region in human U6 snRNA and inhibits U6-U2 and U6-U4 snRNA interactions during splicing. RNA 1995;1:304-16.
8139028	0	1	0	Qian XY, Alonso-Caplen F, Krug RM. Two functional domains of the influenza virus NS1 protein are required for regulation of nuclear export of mRNA. J. Virol. 1994;68:2433-41.
15047804	0	1	0	Falcón AM, Marión RM, Zürcher T et al. Defective RNA replication and late gene expression in temperature-sensitive influenza viruses expressing deleted forms of the NS1 protein. J. Virol. 2004;78:3880-8.
9349463	0	1	0	Marión RM, Zürcher T, de la Luna S et al. Influenza virus NS1 protein interacts with viral transcription-replication complexes in vivo. J. Gen. Virol. 1997;78 ( Pt 10):2447-51.
7908060	0	1	0	Qiu Y, Krug RM. The influenza virus NS1 protein is a poly(A)-binding protein that inhibits nuclear export of mRNAs containing poly(A). J. Virol. 1994;68:2425-32.
11162793	1	1	1	García-Sastre A. Inhibition of interferon-mediated antiviral responses by influenza A viruses and other negative-strand RNA viruses. Virology 2001;279:375-84.
6327069	1	1	0	Katze MG, Chen YT, Krug RM. Nuclear-cytoplasmic transport and VAI RNA-independent translation of influenza viral messenger RNAs in late adenovirus-infected cells. Cell 1984;37:483-90.
3023655	1	1	0	Katze MG, DeCorato D, Krug RM. Cellular mRNA translation is blocked at both initiation and elongation after infection by influenza virus or adenovirus. J. Virol. 1986;60:1027-39.
3785177	1	1	0	Katze MG, Detjen BM, Safer B et al. Translational control by influenza virus: suppression of the kinase that phosphorylates the alpha subunit of initiation factor eIF-2 and selective translation of influenza viral mRNAs. Mol. Cell. Biol. 1986;6:1741-50.
19052087	0	1	0	Basu D, Walkiewicz MP, Frieman M et al. Novel influenza virus NS1 antagonists block replication and restore innate immune function. J. Virol. 2009;83:1881-91.
22099257	0	1	0	Jablonski JJ, Basu D, Engel DA et al. Design, synthesis, and evaluation of novel small molecule inhibitors of the influenza virus protein NS1. Bioorg. Med. Chem. 2012;20:487-97.
20881091	0	1	0	Walkiewicz MP, Basu D, Jablonski JJ et al. Novel inhibitor of influenza non-structural protein 1 blocks multi-cycle replication in an RNase L-dependent manner. J. Gen. Virol. 2011;92:60-70.
18165234	0	1	0	Heikkinen LS, Kazlauskas A, Melén K et al. Avian and 1918 Spanish influenza a virus NS1 proteins bind to Crk/CrkL Src homology 3 domains to activate host cell signaling. J. Biol. Chem. 2008;283:5719-27.
17371234	0	1	0	Hale BG, Randall RE. PI3K signalling during influenza A virus infections. Biochem. Soc. Trans. 2007;35:186-7.
18534979	0	1	0	Li Y, Anderson DH, Liu Q et al. Mechanism of influenza A virus NS1 protein interaction with the p85beta, but not the p85alpha, subunit of phosphatidylinositol 3-kinase (PI3K) and up-regulation of PI3K activity. J. Biol. Chem. 2008;283:23397-409.
17170431	0	1	0	Shin YK, Liu Q, Tikoo SK et al. Influenza A virus NS1 protein activates the phosphatidylinositol 3-kinase (PI3K)/Akt pathway by direct interaction with the p85 subunit of PI3K. J. Gen. Virol. 2007;88:13-8.
17881440	1	1	0	Shin YK, Li Y, Liu Q et al. SH3 binding motif 1 in influenza A virus NS1 protein is essential for PI3K/Akt signaling pathway activation. J. Virol. 2007;81:12730-9.
18029356	1	1	0	Hale BG, Batty IH, Downes CP et al. Binding of influenza A virus NS1 protein to the inter-SH2 domain of p85 suggests a novel mechanism for phosphoinositide 3-kinase activation. J. Biol. Chem. 2008;283:1372-80.
16963558	1	1	0	Hale BG, Jackson D, Chen YH et al. Influenza A virus NS1 protein binds p85beta and activates phosphatidylinositol-3-kinase signaling. Proc. Natl. Acad. Sci. U.S.A. 2006;103:14194-9.
20702615	1	1	0	Liu H, Golebiewski L, Dow EC et al. The ESEV PDZ-binding motif of the avian influenza A virus NS1 protein protects infected cells from apoptosis by directly targeting Scribble. J. Virol. 2010;84:11164-74.
19884645	0	1	0	Birnkrant D, Cox E. The Emergency Use Authorization of peramivir for treatment of 2009 H1N1 influenza. N. Engl. J. Med. 2009;361:2204-7.
21367722	0	1	0	Hernandez JE, Adiga R, Armstrong R et al. Clinical experience in adults and children treated with intravenous peramivir for 2009 influenza A (H1N1) under an Emergency IND program in the United States. Clin. Infect. Dis. 2011;52:695-706.
20195462	0	1	0	Kiso M, Kubo S, Ozawa M et al. Efficacy of the new neuraminidase inhibitor CS-8958 against H5N1 influenza viruses. PLoS Pathog. 2010;6:e1000786.
8502295	0	1	0	von Itzstein M, Wu WY, Kok GB et al. Rational design of potent sialidase-based inhibitors of influenza virus replication. Nature 1993;363:418-23.
8363379	0	1	0	Woods JM, Bethell RC, Coates JA et al. 4-Guanidino-2,4-dideoxy-2,3-dehydro-N-acetylneuraminic acid is a highly effective inhibitor both of the sialidase (neuraminidase) and of growth of a wide range of influenza A and B viruses in vitro. Antimicrob. Agents Chemother. 1993;37:1473-9.
9036534	0	1	0	Service RF. Researchers seek new weapon against the flu. Science 1997;275:756-7.
22311680	0	1	0	Nguyen HT, Fry AM, Gubareva LV. Neuraminidase inhibitor resistance in influenza viruses and laboratory testing methods. Antivir. Ther. (Lond.) 2012;17:159-73.
18785841	1	1	0	Naffakh N, Tomoiu A, Rameix-Welti MA et al. Host restriction of avian influenza viruses at the level of the ribonucleoproteins. Annu. Rev. Microbiol. 2008;62:403-24.
17269724	1	1	0	Mayer D, Molawi K, Martínez-Sobrido L et al. Identification of cellular interaction partners of the influenza virus ribonucleoprotein complex and polymerase complex using proteomic-based approaches. J. Proteome Res. 2007;6:672-82.
20943989	0	1	0	Zhang J, Li G, Ye X. Cyclin T1/CDK9 interacts with influenza A virus polymerase and facilitates its association with cellular RNA polymerase II. J. Virol. 2010;84:12619-27.
8113737	0	1	0	Nieto A, de la Luna S, Bárcena J et al. Complex structure of the nuclear translocation signal of influenza virus polymerase PA subunit. J. Gen. Virol. 1994;75 ( Pt 1):29-36.
14645908	1	1	0	Burgui I, Aragón T, Ortín J et al. PABP1 and eIF4GI associate with influenza virus NS1 protein in viral mRNA translation initiation complexes. J. Gen. Virol. 2003;84:3263-74.
19523156	1	1	0	Mitzner D, Dudek SE, Studtrucker N et al. Phosphorylation of the influenza A virus protein PB1-F2 by PKC is crucial for apoptosis promoting functions in monocytes. Cell. Microbiol. 2009;11:1502-16.
18182088	1	1	0	Mazur I, Anhlan D, Mitzner D et al. The proapoptotic influenza A virus protein PB1-F2 regulates viral polymerase activity by interaction with the PB1 protein. Cell. Microbiol. 2008;10:1140-52.
20660199	1	1	0	Chen CJ, Chen GW, Wang CH et al. Differential localization and function of PB1-F2 derived from different strains of influenza A virus. J. Virol. 2010;84:10051-62.
12805420	1	1	0	Gibbs JS, Malide D, Hornung F et al. The influenza A virus PB1-F2 protein targets the inner mitochondrial membrane via a predicted basic amphipathic helix that disrupts mitochondrial function. J. Virol. 2003;77:7214-24.
20559552	0	1	1	Henkel M, Mitzner D, Henklein P et al. The proapoptotic influenza A virus protein PB1-F2 forms a nonselective ion channel. PLoS ONE 2010;5:e11112.
20661425	0	1	1	McAuley JL, Chipuk JE, Boyd KL et al. PB1-F2 proteins from H5N1 and 20 century pandemic influenza viruses cause immunopathology. PLoS Pathog. 2010;6:e1001014.
15589841	0	1	0	Yamada H, Chounan R, Higashi Y et al. Mitochondrial targeting sequence of the influenza A virus PB1-F2 protein and its function in mitochondria. FEBS Lett. 2004;578:331-6.
19669810	0	1	0	Danishuddin M, Khan SN, Khan AU. Molecular interactions between mitochondrial membrane proteins and the C-terminal domain of PB1-F2: an in silico approach. J Mol Model 2010;16:535-41.
20467424	0	1	0	Fulda S, Galluzzi L, Kroemer G. Targeting mitochondria for cancer therapy. Nat Rev Drug Discov 2010;9:447-64.
20538852	1	1	0	Graef KM, Vreede FT, Lau YF et al. The PB2 subunit of the influenza virus RNA polymerase affects virulence by interacting with the mitochondrial antiviral signaling protein and inhibiting expression of beta interferon. J. Virol. 2010;84:8433-45.
17468837	1	1	0	Zhirnov OP, Klenk HD. Control of apoptosis in influenza virus-infected cells by up-regulation of Akt and p53 signaling. Apoptosis 2007;12:1419-32.
20133840	0	1	0	Hale BG, Kerry PS, Jackson D et al. Structural insights into phosphoinositide 3-kinase activation by the influenza A virus NS1 protein. Proc. Natl. Acad. Sci. U.S.A. 2010;107:1954-9.
16882036	0	1	0	Ehrhardt C, Marjuki H, Wolff T et al. Bivalent role of the phosphatidylinositol-3-kinase (PI3K) during influenza virus infection and host cell defence. Cell. Microbiol. 2006;8:1336-48.
21899695	1	1	0	Hrincius ER, Dierkes R, Anhlan D et al. Phosphatidylinositol-3-kinase (PI3K) is activated by influenza virus vRNA via the pathogen pattern receptor Rig-I to promote efficient type I interferon production. Cell. Microbiol. 2011;13:1907-19.
16608852	1	1	0	Marjuki H, Alam MI, Ehrhardt C et al. Membrane accumulation of influenza A virus hemagglutinin triggers nuclear export of the viral genome via protein kinase Calpha-mediated activation of ERK signaling. J. Biol. Chem. 2006;281:16707-15.
19782761	1	1	0	Ehrhardt C, Seyer R, Hrincius ER et al. Interplay between influenza A virus and the innate immune signaling. Microbes Infect. 2010;12:81-7.
14617349	1	1	0	Khor R, McElroy LJ, Whittaker GR. The ubiquitin-vacuolar protein sorting system is selectively required during entry of influenza virus into host cells. Traffic 2003;4:857-68.
20071484	1	1	0	Read EK, Digard P. Individual influenza A virus mRNAs show differential dependence on cellular NXF1/TAP for their nuclear export. J. Gen. Virol. 2010;91:1290-301.
15728892	1	1	0	Furuta Y, Takahashi K, Kuno-Maekawa M et al. Mechanism of action of T-705 against influenza virus. Antimicrob. Agents Chemother. 2005;49:981-6.
20080770	0	1	0	Kiso M, Takahashi K, Sakai-Tagawa Y et al. T-705 (favipiravir) activity against lethal H5N1 influenza A viruses. Proc. Natl. Acad. Sci. U.S.A. 2010;107:882-7.
20350949	0	1	0	Sleeman K, Mishin VP, Deyde VM et al. In vitro antiviral activity of favipiravir (T-705) against drug-resistant influenza and 2009 A(H1N1) viruses. Antimicrob. Agents Chemother. 2010;54:2517-24.
15827195	1	1	0	Engelhardt OG, Smith M, Fodor E. Association of the influenza A virus RNA-dependent RNA polymerase with cellular RNA polymerase II. J. Virol. 2005;79:5812-8.
16933365	0	1	0	Engelhardt OG, Fodor E. Functional association between viral and cellular transcription during influenza virus infection. Rev Med Virol. 2006 Sep-Oct;16(5):329-45.
19754446	1	1	0	Horgan CP, McCaffrey MW. The dynamic Rab11-FIPs. Biochem. Soc. Trans. 2009;37:1032-6.
20357086	1	1	0	Bruce EA, Digard P, Stuart AD. The Rab11 pathway is required for influenza A virus budding and filament formation. J. Virol. 2010;84:5848-59.
21525351	1	1	0	Eisfeld AJ, Kawakami E, Watanabe T et al. RAB11A is essential for transport of the influenza virus genome to the plasma membrane. J. Virol. 2011;85:6117-26.
12713661	0	1	0	Sieczkarski SB, Whittaker GR. Differential requirements of Rab5 and Rab7 for endocytosis of influenza and other enveloped viruses. Traffic 2003;4:333-43.
17267598	1	1	0	Satterly N, Tsai PL, van Deursen J et al. Influenza virus targets the mRNA export machinery and the nuclear pore complex. Proc. Natl. Acad. Sci. U.S.A. 2007;104:1853-8.
15235583	0	1	0	Olschläger V, Pleschka S, Fischer T et al. Lung-specific expression of active Raf kinase results in increased mortality of influenza A virus-infected mice. Oncogene 2004;23:6639-46.
21715659	1	1	0	Walsh KB, Teijaro JR, Wilker PR et al. Suppression of cytokine storm with a sphingosine analog provides protection against pathogenic influenza virus. Proc. Natl. Acad. Sci. U.S.A. 2011;108:12018-23.
19164548	1	1	0	Marsolais D, Hahm B, Walsh KB et al. A critical role for the sphingosine analog AAL-R in dampening the cytokine response during influenza virus infection. Proc. Natl. Acad. Sci. U.S.A. 2009;106:1560-5.
21247458	1	1	0	Thomas M, Kranjec C, Nagasaka K et al. Analysis of the PDZ binding specificities of Influenza A virus NS1 proteins. Virol. J. 2011;8:25.
21085662	0	1	0	Jia D, Rahbar R, Chan RW et al. Influenza virus non-structural protein 1 (NS1) disrupts interferon signaling. PLoS ONE 2010;5:e13927.
18989459	0	1	0	Pauli EK, Schmolke M, Wolff T et al. Influenza A virus inhibits type I IFN signaling via NF-kappaB-dependent induction of SOCS-3 expression. PLoS Pathog. 2008;4:e1000196.
21376763	1	1	0	Pal S, Santos A, Rosas JM et al. Influenza A virus interacts extensively with the cellular SUMOylation system during infection. Virus Res. 2011;158:12-27.
21507966	1	1	0	Wu CY, Jeng KS, Lai MM. The SUMOylation of matrix protein M1 modulates the assembly and morphogenesis of influenza A virus. J. Virol. 2011;85:6618-28.
19942616	1	1	0	Triana-Baltzer GB, Babizki M, Chan MC et al. DAS181, a sialidase fusion protein, protects human airway epithelium against influenza virus infection: an in vitro pharmacodynamic analysis. J. Antimicrob. Chemother. 2010;65:275-84.
16569867	1	1	0	Malakhov MP, Aschenbrenner LM, Smee DF et al. Sialidase fusion protein as a novel broad-spectrum inhibitor of influenza virus infection. Antimicrob. Agents Chemother. 2006;50:1470-9.
19596886	1	1	0	Chan RW, Chan MC, Wong AC et al. DAS181 inhibits H5N1 influenza virus infection of human lung tissues. Antimicrob. Agents Chemother. 2009;53:3935-41.
19893749	1	1	0	Triana-Baltzer GB, Gubareva LV, Klimov AI et al. Inhibition of neuraminidase inhibitor-resistant influenza virus by DAS181, a novel sialidase fusion protein. PLoS ONE 2009;4:e7838.
19893747	1	1	0	Triana-Baltzer GB, Gubareva LV, Nicholls JM et al. Novel pandemic influenza A(H1N1) viruses are potently inhibited by DAS181, a sialidase fusion protein. PLoS ONE 2009;4:e7788.
10325410	0	1	0	Falcón AM, Fortes P, Marión RM et al. Interaction of influenza virus NS1 protein and the human homologue of Staufen in vivo and in vitro. Nucleic Acids Res. 1999;27:2241-7.
10022908	0	1	0	Marión RM, Fortes P, Beloso A et al. A human sequence homologue of Staufen is an RNA-binding protein that is associated with polysomes and localizes to the rough endoplasmic reticulum. Mol. Cell. Biol. 1999;19:2212-9.
20571586	0	1	0	Strambio-De-Castillia C, Niepel M, Rout MP. The nuclear pore complex: bridging nuclear transport and gene regulation. Nat. Rev. Mol. Cell Biol. 2010;11:490-501.
15034168	1	1	0	Lund JM, Alexopoulou L, Sato A et al. Recognition of single-stranded RNA viruses by Toll-like receptor 7. Proc. Natl. Acad. Sci. U.S.A. 2004;101:5598-603.
19064696	0	1	0	Herold S, Steinmueller M, von Wulffen W et al. Lung epithelial apoptosis in influenza virus pneumonia: the role of macrophage-expressed TNF-related apoptosis-inducing ligand. J. Exp. Med. 2008;205:3065-77.
17991777	1	1	0	Naito T, Kiyasu Y, Sugiyama K et al. An influenza virus replicon system in yeast identified Tat-SF1 as a stimulatory host factor for viral RNA synthesis. Proc. Natl. Acad. Sci. U.S.A. 2007;104:18235-40.
21209114	1	1	0	Yondola MA, Fernandes F, Belicha-Villanueva A et al. Budding capability of the influenza virus neuraminidase can be modulated by tetherin. J. Virol. 2011;85:2480-91.
22258861	0	1	0	Bruce EA, Abbink TE, Wise HM et al. Release of filamentous and spherical influenza A virus is not restricted by tetherin. J. Gen. Virol. 2012;93:963-9.
11160689	1	1	0	Momose F, Basler CF, O'Neill RE et al. Cellular splicing factor RAF-2p48/NPI-5/BAT1/UAP56 interacts with the influenza virus nucleoprotein and enhances viral RNA synthesis. J. Virol. 2001;75:1899-908.
21680511	0	1	0	Wisskirchen C, Ludersdorfer TH, Müller DA et al. The cellular RNA helicase UAP56 is required for prevention of double-stranded RNA formation during influenza A virus infection. J. Virol. 2011;85:8646-55.
9150891	0	1	0	Momose F, Handa H, Nagata K. Identification of host factors that regulate the influenza virus RNA polymerase activity. Biochimie 1996;78:1103-8.
17475660	0	1	0	Chen BJ, Leser GP, Morita E et al. Influenza virus hemagglutinin and neuraminidase, but not the matrix protein, are required for assembly and budding of plasmid-derived virus-like particles. J. Virol. 2007;81:7111-23.
20621136	0	1	0	Watanabe R, Lamb RA. Influenza virus budding does not require a functional AAA+ ATPase, VPS4. Virus Res. 2010;153:58-63.
20064372	0	1	0	Shapira SD, Gat-Viks I, Shum BO et al. A physical and regulatory map of host-influenza interactions reveals pathways in H1N1 infection. Cell 2009;139:1255-67.
9060654	0	1	0	Avalos RT, Yu Z, Nayak DP. Association of influenza virus NP and M1 proteins with cellular cytoskeletal elements in influenza virus-infected cells. J. Virol. 1997;71:2947-58.
17578407	0	1	0	Sun X, Whittaker GR. Role of the actin cytoskeleton during influenza virus internalization into polarized epithelial cells. Cell. Microbiol. 2007;9:1672-82.
9971805	1	1	0	Digard P, Elton D, Bishop K et al. Modulation of nuclear localization of the influenza virus nucleoprotein through interaction with actin filaments. J. Virol. 1999;73:2222-31.
9381792	0	1	0	Arcangeletti MC, Pinardi F, Missorini S et al. Modification of cytoskeleton and prosome networks in relation to protein synthesis in influenza A virus-infected LLC-MK2 cells. Virus Res. 1997;51:19-34.
222875	0	1	0	Griffin JA, Compans RW. Effect of cytochalasin B on the maturation of enveloped viruses. J. Exp. Med. 1979;150:379-91.
9576955	0	1	0	Roberts PC, Compans RW. Host cell dependence of viral morphology. Proc. Natl. Acad. Sci. U.S.A. 1998;95:5746-51.
11799156	0	1	1	Zhirnov OP, Konakova TE, Wolff T et al. NS1 protein of influenza A virus down-regulates apoptosis. J. Virol. 2002;76:1617-25.
15298169	0	1	0	Neumann G, Brownlee GG, Fodor E et al. Orthomyxovirus replication, transcription, and polyadenylation. Curr. Top. Microbiol. Immunol. 2004;283:121-43.
3806797	0	1	0	Shapiro GI, Gurney T, Krug RM. Influenza virus gene expression: control mechanisms at early and late times of infection and nuclear-cytoplasmic transport of virus-specific RNAs. J. Virol. 1987;61:764-73.
6616622	0	1	0	Braam J, Ulmanen I, Krug RM. Molecular model of a eucaryotic transcription complex: functions and movements of influenza P proteins during capped RNA-primed transcription. Cell 1983;34:609-18.
7997271	1	1	0	Lafont F et al. Involvement of microtubule motors in basolateral and apical transport in kidney cells. Nature 1994 Dec 22-29;372(6508):801-3.
22112850	1	1	0	Yángüez E, Rodriguez P, Goodfellow I et al. Influenza virus polymerase confers independence of the cellular cap-binding factor eIF4E for viral mRNA translation. Virology 2012;422:297-307.
10938102	0	1	0	Aragón T, de la Luna S, Novoa I et al. Eukaryotic translation initiation factor 4GI is a cellular target for NS1 protein, a translational activator of influenza virus. Mol. Cell. Biol. 2000;20:6259-68.
21377182	1	1	0	Yángüez E, Castello A, Welnowska E et al. Functional impairment of eIF4A and eIF4G factors correlates with inhibition of influenza virus mRNA translation. Virology 2011;413:93-102.
1375129	1	1	0	Helenius A. Unpacking the incoming influenza virus. Cell 1992;69:577-8.
16249012	0	1	0	Leser GP, Lamb RA. Influenza virus assembly and budding in raft-derived microdomains: a quantitative analysis of the surface distribution of HA, NA and M2 proteins. Virology 2005;342:215-27.
15113907	0	1	0	Barman S, Adhikary L, Chakrabarti AK et al. Role of transmembrane domain and cytoplasmic tail amino acid sequences of influenza a virus neuraminidase in raft association and virus budding. J. Virol. 2004;78:5258-69.
10864667	0	1	0	Barman S, Nayak DP. Analysis of the transmembrane domain of influenza virus neuraminidase, a type II transmembrane glycoprotein, for apical sorting and raft association. J. Virol. 2000;74:6538-45.
8709291	0	1	0	Kundu A, Avalos RT, Sanderson CM et al. Transmembrane domain of influenza virus neuraminidase, a type II protein, possesses an apical sorting signal in polarized MDCK cells. J. Virol. 1996;70:6508-15.
1983109	1	1	0	van Zeijl MJ, Matlin KS. Microtubule perturbation inhibits intracellular transport of an apical membrane glycoprotein in a substrate-dependent manner in polarized Madin-Darby canine kidney epithelial cells. Cell Regul. 1990;1:921-36.
14561897	1	1	0	Takeda M, Leser GP, Russell CJ et al. Influenza virus hemagglutinin concentrates in lipid raft microdomains for efficient viral fusion. Proc. Natl. Acad. Sci. U.S.A. 2003;100:14610-7.
16950395	0	1	1	Pérez-González A, Rodriguez A, Huarte M et al. hCLE/CGI-99, a human protein that interacts with the influenza virus polymerase, is a mRNA transcription modulator. J. Mol. Biol. 2006;362:887-900.
7831767	1	1	0	O'Neill RE, Palese P. NPI-1, the human homolog of SRP-1, interacts with influenza virus nucleoprotein. Virology 1995;206:116-25.
9032315	1	1	0	Wang P, Palese P, O'Neill RE. The NPI-1/NPI-3 (karyopherin alpha) binding site on the influenza a virus nucleoprotein NP is a nonconventional nuclear localization signal. J. Virol. 1997;71:1850-6.
7559393	1	1	0	O'Neill RE, Jaskunas R, Blobel G et al. Nuclear import of influenza virus RNA can be mediated by viral nucleoprotein and transport factors required for protein import. J. Biol. Chem. 1995;270:22701-4.
12269832	0	1	0	Gale M, Blakely CM, Darveau A et al. P52rIPK regulates the molecular cochaperone P58IPK to mediate control of the RNA-dependent protein kinase in response to cytoplasmic stress. Biochemistry 2002;41:11878-87.
18375125	1	1	0	Nicholls JM, Chan RW, Russell RJ et al. Evolving complexities of influenza virus and its receptors. Trends Microbiol. 2008;16:149-57.
17632542	1	1	0	Varki NM, Varki A. Diversity in cell surface sialic acid presentations: implications for biology and disease. Lab. Invest. 2007;87:851-7.
7975212	1	1	0	Connor RJ, Kawaoka Y, Webster RG et al. Receptor specificity in human, avian, and equine H2 and H3 influenza virus isolates. Virology 1994;205:17-23.
9191848	1	1	0	Gambaryan AS, Tuzikov AB, Piskarev VE et al. Specification of receptor-binding phenotypes of influenza virus isolates from different hosts using synthetic sialylglycopolymers: non-egg-adapted human H1 and H3 influenza A and influenza B viruses share a common high binding affinity for 6'-sialyl(N-acetyllactosamine). Virology 1997;232:345-50.
10799779	1	1	0	Ito T, Kawaoka Y. Host-range barrier of influenza A viruses. Vet. Microbiol. 2000;74:71-5.
10954551	1	1	0	Matrosovich M, Tuzikov A, Bovin N et al. Early alterations of the receptor-binding properties of H1, H2, and H3 avian influenza virus hemagglutinins after their introduction into mammals. J. Virol. 2000;74:8502-12.
15070767	1	1	0	Matrosovich MN, Matrosovich TY, Gray T et al. Human and avian influenza viruses target different cell types in cultures of human airway epithelium. Proc. Natl. Acad. Sci. U.S.A. 2004;101:4620-4.
17206149	1	1	0	Nicholls JM, Chan MC, Chan WY et al. Tropism of avian influenza A (H5N1) in the upper and lower respiratory tract. Nat. Med. 2007;13:147-9.
6868370	1	1	0	Rogers GN, Paulson JC. Receptor determinants of human and animal influenza virus isolates: differences in receptor specificity of the H3 hemagglutinin based on species of origin. Virology 1983;127:361-73.
16554799	1	1	0	Shinya K, Ebina M, Yamada S et al. Avian flu: influenza virus receptors in the human airway. Nature 2006;440:435-6.
17925493	1	1	0	Yao L, Korteweg C, Hsueh W et al. Avian influenza receptor expression in H5N1-infected and noninfected human tissues. FASEB J. 2008;22:733-40.
10966468	1	1	0	Skehel JJ, Wiley DC. Receptor binding and membrane fusion in virus entry: the influenza hemagglutinin. Annu. Rev. Biochem. 2000;69:531-69.
20534471	1	1	0	Perez JT, Varble A, Sachidanandam R et al. Influenza A virus-generated small RNAs regulate the switch from transcription to replication. Proc. Natl. Acad. Sci. U.S.A. 2010;107:11525-30.
23035211	0	1	0	Perez JT, Zlatev I, Aggarwal S et al. A Small-RNA Enhancer of Viral Polymerase Activity. J. Virol. 2012;86:13475-85.
20547839	1	1	0	Scull MA, Rice CM. A big role for small RNAs in influenza virus replication. Proc. Natl. Acad. Sci. U.S.A. 2010;107:11153-4.
17905627	0	1	0	Momose F, Kikuchi Y, Komase K et al. Visualization of microtubule-mediated transport of influenza viral progeny ribonucleoprotein. Microbes Infect. 2007;9:1422-33.
21094644	0	1	0	Husain M, Harrod KS. Enhanced acetylation of alpha-tubulin in influenza A virus infected epithelial cells. FEBS Lett. 2011;585:128-32.
18406336	1	1	0	Jefferies KC, Cipriano DJ, Forgac M. Function, structure and regulation of the vacuolar (H+)-ATPases. Arch. Biochem. Biophys. 2008;476:33-42.
18026982	1	1	0	Hinton A, Bond S, Forgac M. V-ATPase functions in normal and disease processes. Pflugers Arch. 2009;457:589-98.
21129142	1	1	0	Marjuki H, Gornitzky A, Marathe BM et al. Influenza A virus-induced early activation of ERK and PI3K mediates V-ATPase-dependent intracellular pH change required for fusion. Cell. Microbiol. 2011;13:587-601.
17081640	1	1	0	Boulo S, Akarsu H, Ruigrok RW et al. Nuclear traffic of influenza virus proteins and ribonucleoprotein complexes. Virus Res. 2007;124:12-21.
21402597	1	1	0	Bier K, York A, Fodor E. Cellular cap-binding proteins associate with influenza virus mRNAs. J. Gen. Virol. 2011;92:1627-34.
6801849	1	1	0	Blaas D, Patzelt E, Kuechler E. Cap-recognizing protein of influenza virus. Virology 1982;116:339-48.
7133998	1	1	0	Blaas D, Patzelt E, Kuechler E. Identification of the cap binding protein of influenza virus. Nucleic Acids Res. 1982;10:4803-12.
6950380	0	1	0	Ulmanen I, Broni BA, Krug RM. Role of two of the influenza virus core P proteins in recognizing cap 1 structures (m7GpppNm) on RNAs and in initiating viral RNA transcription. Proc. Natl. Acad. Sci. U.S.A. 1981;78:7355-9.
7507179	1	1	0	Li X, Palese P. Characterization of the polyadenylation signal of influenza virus RNA. J. Virol. 1994;68:1245-9.
2033659	0	1	0	Luo GX, Luytjes W, Enami M et al. The polyadenylation signal of influenza virus RNA involves a stretch of uridines followed by the RNA duplex of the panhandle structure. J. Virol. 1991;65:2861-7.
7241649	0	1	0	Robertson JS, Schubert M, Lazzarini RA. Polyadenylation sites for influenza virus mRNA. J. Virol. 1981;38:157-63.
12771209	0	1	0	Park CJ, Bae SH, Lee MK et al. Solution structure of the influenza A virus cRNA promoter: implications for differential recognition of viral promoter structures by RNA-dependent RNA polymerase. Nucleic Acids Res. 2003;31:2824-32.
15308710	0	1	0	Fodor E, Smith M. The PA subunit is required for efficient nuclear accumulation of the PB1 subunit of the influenza A virus RNA polymerase complex. J. Virol. 2004;78:9144-53.
16208318	1	0	0	Tyner JW, Uchida O, Kajiwara N et al. CCL5-CCR5 interaction provides antiapoptotic signals for macrophage survival during viral infection. Nat. Med. 2005;11:1180-7.
17715214	1	0	0	Ehrhardt C, Wolff T, Ludwig S. Activation of phosphatidylinositol 3-kinase signaling by the nonstructural NS1 protein is not conserved among type A and B influenza viruses. J. Virol. 2007;81:12097-100.
15999095	1	0	0	Rosen H, Goetzl EJ. Sphingosine 1-phosphate and its receptors: an autocrine and paracrine network. Nat. Rev. Immunol. 2005;5:560-70.
15604446	1	0	0	Stasakova J, Ferko B, Kittel C et al. Influenza A mutant viruses with altered NS1 protein function provoke caspase-1 activation in primary human macrophages, resulting in fast apoptosis and release of high levels of interleukins 1beta and 18. J. Gen. Virol. 2005;86:185-95.
18713014	1	0	0	Pleschka S. RNA viruses and the mitogenic Raf/MEK/ERK signal transduction cascade. Biol. Chem. 2008;389:1273-82.
19536192	1	0	0	Ohkura N, Sakaguchi S. A novel modifier of regulatory T cells. Nat. Immunol. 2009;10:685-6.
21962637	1	0	0	Brandt S, Raffetseder U, Djudjaj S et al. Cold shock Y-box protein-1 participates in signaling circuits with auto-regulatory activities. Eur J Cell Biol. 2012;91:464-71.
20305376	1	0	0	Dreux M, Chisari FV. Viruses and the autophagy machinery. Cell Cycle 2010;9:1295-1307.
16627618	1	0	0	Min JY, Krug RM. The primary function of RNA binding by the influenza A virus NS1 protein in infected cells: Inhibiting the 2'-5' oligo (A) synthetase/RNase L pathway. Proc. Natl. Acad. Sci. U.S.A. 2006;103:7100-5.
19864182	1	0	0	Peiris JS, Cheung CY, Leung CY et al. Innate immune responses to influenza A H5N1: friend or foe? Trends Immunol. 2009;30:574-84.
20130137	1	0	0	Lu X, Masic A, Li Y et al. The PI3K/Akt pathway inhibits influenza A virus-induced Bax-mediated apoptosis by negatively regulating the JNK pathway via ASK1. J. Gen. Virol. 2010;91:1439-49.
12878192	1	0	0	Maruoka S, Hashimoto S, Gon Y et al. ASK1 regulates influenza virus infection-induced apoptotic cell death. Biochem. Biophys. Res. Commun. 2003;307:870-6.
11441823	1	0	0	Ludwig S, Ehrhardt C, Neumeier ER et al. Influenza virus-induced AP-1-dependent gene expression requires activation of the JNK signaling pathway. J. Biol. Chem. 2001;276:10990-8.
10706714	1	0	0	Kujime K, Hashimoto S, Gon Y et al. p38 mitogen-activated protein kinase and c-jun-NH2-terminal kinase regulate RANTES production by influenza virus-infected human bronchial epithelial cells. J. Immunol. 2000;164:3222-8.
11883197	1	0	0	Hui EK, Nayak DP. Role of ATP in influenza virus budding. Virology 2001;290:329-41.
17295834	1	0	0	Honda A, Okamoto T, Ishihama A. Host factor Ebp1: selective inhibitor of influenza virus transcriptase. Genes Cells 2007;12:133-42.
18258312	1	0	0	Nakazawa M, Kadowaki SE, Watanabe I et al. PA subunit of RNA polymerase as a promising target for anti-influenza virus agents. Antiviral Res. 2008;78:194-201.
8723491	1	0	0	Hastings JC, Selnick H, Wolanski B et al. Anti-influenza virus activities of 4-substituted 2,4-dioxobutanoic acid inhibitors. Antimicrob. Agents Chemother. 1996;40:1304-7.
11907320	1	0	0	Portela A, Digard P. The influenza virus nucleoprotein: a multifunctional RNA-binding protein pivotal to virus replication. J. Gen. Virol. 2002;83:723-34.
9740776	1	0	0	Perez DR, Donis RO. The matrix 1 protein of influenza A virus inhibits the transcriptase activity of a model influenza reporter genome in vivo. Virology 1998;249:52-61.
19264657	1	0	0	Robb NC, Smith M, Vreede FT et al. NS2/NEP protein regulates transcription and replication of the influenza virus RNA genome. J. Gen. Virol. 2009;90:1398-407.
21358279	1	1	0	Resa-Infante P, et al. The influenza virus RNA synthesis machine: advances in its structure and function. RNA Biol. 2011 Mar-Apr;8(2):207-15. Epub 2011 Mar 1.
21307188	1	0	0	Amorim MJ, Bruce EA, Read EK et al. A Rab11- and microtubule-dependent mechanism for cytoplasmic transport of influenza A virus viral RNA. J. Virol. 2011;85:4143-56.
16676004	1	0	0	Garrido C, Galluzzi L, Brunet M et al. Mechanisms of cytochrome c release from mitochondria. Cell Death Differ. 2006;13:1423-33.
10526317	1	0	0	Baron W, de Vries EJ, de Vries H et al. Protein kinase C prevents oligodendrocyte differentiation: modulation of actin cytoskeleton and cognate polarized membrane traffic. J. Neurobiol. 1999;41:385-98.
18053252	1	0	0	Marjuki H, Yen HL, Franks J et al. Higher polymerase activity of a human influenza virus enhances activation of the hemagglutinin-induced Raf/MEK/ERK signal cascade. Virol. J. 2007;4:134.
21147034	1	0	0	Pang IK, Iwasaki A. Inflammasomes as mediators of immunity against influenza virus. Trends Immunol. 2011;32:34-41.
22393008	1	0	1	Gorai T, Goto H, Noda T et al. F1Fo-ATPase, F-type proton-translocating ATPase, at the plasma membrane is critical for efficient influenza virus budding. Proc. Natl. Acad. Sci. U.S.A. 2012;109:4615-20.
19601906	1	0	0	Cross KJ, Langley WA, Russell RJ et al. Composition and functions of the influenza fusion peptide. Protein Pept. Lett. 2009;16:766-78.
20219906	1	0	0	Okumura Y, Takahashi E, Yano M et al. Novel type II transmembrane serine proteases, MSPL and TMPRSS13, Proteolytically activate membrane fusion activity of the hemagglutinin of highly pathogenic avian influenza viruses and induce their multicycle replication. J. Virol. 2010;84:5089-96.
1871979	1	0	0	Steinhauer DA, Wharton SA, Wiley DC et al. Deacylation of the hemagglutinin of influenza A/Aichi/2/68 has no effect on membrane fusion properties. Virology 1991;184:445-8.
8151777	1	0	0	Horimoto T, Kawaoka Y. Reverse genetics provides direct evidence for a correlation of hemagglutinin cleavability and virulence of an avian influenza A virus. J. Virol. 1994;68:3120-8.
1618859	1	0	1	Kido H, Yokogoshi Y, Sakai K et al. Isolation and characterization of a novel trypsin-like protease found in rat bronchiolar epithelial Clara cells. A possible activator of the viral fusion glycoprotein. J. Biol. Chem. 1992;267:13573-9.
20237084	1	0	0	Böttcher-Friebertshäuser E, Freuer C, Sielaff F et al. Cleavage of influenza virus hemagglutinin by airway proteases TMPRSS2 and HAT differs in subcellular localization and susceptibility to protease inhibitors. J. Virol. 2010;84:5605-14.
20629046	1	0	0	Bertram S, Glowacka I, Steffen I et al. Novel insights into proteolytic cleavage of influenza virus hemagglutinin. Rev. Med. Virol. 2010;20:298-310.
16973594	1	0	0	Böttcher E, Matrosovich T, Beyerle M et al. Proteolytic activation of influenza viruses by serine proteases TMPRSS2 and HAT from human airway epithelium. J. Virol. 2006;80:9896-8.
20631123	1	0	0	Bertram S, Glowacka I, Blazejewska P et al. TMPRSS2 and TMPRSS4 facilitate trypsin-independent spread of influenza virus in Caco-2 cells. J. Virol. 2010;84:10016-25.
16127453	1	0	1	Kawai T, Takahashi K, Sato S et al. IPS-1, an adaptor triggering RIG-I- and Mda5-mediated type I interferon induction. Nat. Immunol. 2005;6:981-8.
19454348	1	0	0	Gack MU, Albrecht RA, Urano T et al. Influenza A virus NS1 targets the ubiquitin ligase TRIM25 to evade recognition by the host viral RNA sensor RIG-I. Cell Host Microbe 2009;5:439-49.
20071582	1	0	0	Gack MU, Nistal-Villán E, Inn KS et al. Phosphorylation-mediated negative regulation of RIG-I antiviral activity. J. Virol. 2010;84:3220-9.
20699220	1	0	0	Iwai A, Shiozaki T, Kawai T et al. Influenza A virus polymerase inhibits type I interferon induction by binding to interferon beta promoter stimulator 1. J. Biol. Chem. 2010;285:32064-74.
21695240	1	0	1	Varga ZT, Ramos I, Hai R et al. The influenza virus protein PB1-F2 inhibits the induction of type I interferon at the level of the MAVS adaptor protein. PLoS Pathog. 2011;7:e1002067.
21946417	1	0	0	Monticelli LA, Sonnenberg GF, Abt MC et al. Innate lymphoid cells promote lung-tissue homeostasis after infection with influenza virus. Nat. Immunol. 2011;12:1045-54.
20206303	1	0	0	Scott I. The role of mitochondria in the mammalian antiviral defense system. Mitochondrion 2010;10:316-20.
20407122	1	0	0	Munir M. TRIM proteins: another class of viral victims. Sci Signal 2010;3:jc2.
12917461	1	0	0	Mori I, Goshima F, Koshizuka T et al. Differential activation of the c-Jun N-terminal kinase/stress-activated protein kinase and p38 mitogen-activated protein kinase signal transduction pathways in the mouse brain upon infection with neurovirulent influenza A virus. J. Gen. Virol. 2003;84:2401-8.
8970960	1	0	0	Bui M, Whittaker G, Helenius A. Effect of M1 protein and low pH on nuclear transport of influenza virus ribonucleoproteins. J. Virol. 1996;70:8391-401.
1985199	1	0	0	Martin K, Helenius A. Transport of incoming influenza virus nucleocapsids into the nucleus. J. Virol. 1991;65:232-44.
7853543	1	0	0	Ye Z, Robinson D, Wagner RR. Nucleus-targeting domain of the matrix protein (M1) of influenza virus. J. Virol. 1995;69:1964-70.
10799781	1	0	0	Reinhardt J, Wolff T. The influenza A virus M1 protein interacts with the cellular receptor of activated C kinase (RACK) 1 and can be phosphorylated by protein kinase C. Vet. Microbiol. 2000;74:87-100.
8627748	1	0	0	Whittaker G, Bui M, Helenius A. Nuclear trafficking of influenza virus ribonuleoproteins in heterokaryons. J. Virol. 1996;70:2743-56.
7529332	1	0	0	Holsinger LJ, Shaughnessy MA, Micko A et al. Analysis of the posttranslational modifications of the influenza virus M2 protein. J. Virol. 1995;69:1219-25.
9875317	1	0	0	Thomas JM, Stevens MP, Percy N et al. Phosphorylation of the M2 protein of influenza A virus is not essential for virus viability. Virology 1998;252:54-64.
20850012	1	0	0	Rossman JS, Jing X, Leser GP et al. Influenza virus M2 protein mediates ESCRT-independent membrane scission. Cell 2010;142:902-13.
10890900	1	0	0	Heino S, Lusa S, Somerharju P et al. Dissecting the role of the golgi complex and lipid rafts in biosynthetic transport of cholesterol to the cell surface. Proc. Natl. Acad. Sci. U.S.A. 2000;97:8375-80.
1825776	1	0	1	Richardson JC, Akkina RK. NS2 protein of influenza virus is found in purified virus and phosphorylated in infected cells. Arch. Virol. 1991;116:69-80.
2987535	1	0	0	Greenspan D, Krystal M, Nakada S et al. Expression of influenza virus NS2 nonstructural protein in bacteria and localization of NS2 in infected eucaryotic cells. J. Virol. 1985;54:833-43.
20168318	1	0	0	Tschopp J, Schroder K. NLRP3 inflammasome activation: The convergence of multiple signalling pathways on ROS production? Nat. Rev. Immunol. 2010;10:210-5.
19139171	1	0	0	Ichinohe T, Lee HK, Ogura Y et al. Inflammasome recognition of influenza virus is essential for adaptive immune responses. J. Exp. Med. 2009;206:79-87.
20924359	1	0	0	Liao TL, Wu CY, Su WC et al. Ubiquitination and deubiquitination of NP protein regulates influenza A virus RNA replication. EMBO J. 2010;29:3879-90.
7240143	1	0	0	Privalsky ML, Penhoet EE. The structure and synthesis of influenza virus phosphoproteins. J. Biol. Chem. 1981;256:5368-76.
10640551	1	0	0	Bullido R, Gómez-Puertas P, Albo C et al. Several protein regions contribute to determine the nuclear and cytoplasmic localization of the influenza A virus nucleoprotein. J. Gen. Virol. 2000;81:135-42.
11900837	1	0	0	Bui M, Myers JE, Whittaker GR. Nucleo-cytoplasmic localization of influenza virus nucleoprotein depends on cell density and phosphorylation. Virus Res. 2002;84:37-44.
20133869	1	0	0	Zhao C, Hsiang TY, Kuo RL et al. ISG15 conjugation system targets the viral NS1 protein in influenza A virus-infected cells. Proc. Natl. Acad. Sci. U.S.A. 2010;107:2253-8.
20385878	1	0	0	Tang Y, Zhong G, Zhu L et al. Herc5 attenuates influenza A virus by catalyzing ISGylation of viral NS1 protein. J. Immunol. 2010;184:5777-90.
17376915	1	0	0	Melén K, Kinnunen L, Fagerlund R et al. Nuclear and nucleolar targeting of influenza A virus NS1 protein: striking differences between different virus subtypes. J. Virol. 2007;81:5995-6006.
19007960	1	0	0	Hale BG, Knebel A, Botting CH et al. CDK/ERK-mediated phosphorylation of the human influenza A virus NS1 protein at threonine-215. Virology 2009;383:6-11.
22787231	1	0	1	Hsiang TY, Zhou L, Krug RM. Roles of the phosphorylation of specific serines and threonines in the NS1 protein of human influenza A viruses. J. Virol. 2012;86:10370-6.
19917317	1	0	0	Pal S, Rosas JM, Rosas-Acosta G. Identification of the non-structural influenza A viral protein NS1A as a bona fide target of the Small Ubiquitin-like MOdifier by the use of dicistronic expression constructs. J. Virol. Methods 2010;163:498-504.
21047957	1	0	0	Xu K, Klenk C, Liu B et al. Modification of nonstructural protein 1 of influenza A virus by SUMO1. J. Virol. 2011;85:1086-98.
9696811	1	0	1	Wolff T, O'Neill RE, Palese P. NS1-Binding protein (NS1-BP): a novel human protein that interacts with the influenza A virus nonstructural NS1 protein is relocalized in the nuclei of infected cells. J. Virol. 1998;72:7170-80.
17488845	1	0	0	Garaigorta U, Ortín J. Mutation analysis of a recombinant NS replicon shows that influenza virus NS1 protein blocks the splicing and nucleo-cytoplasmic transport of its own viral mRNA. Nucleic Acids Res. 2007;35:4573-82.
14645582	1	0	0	Donelan NR, Basler CF, García-Sastre A. A recombinant influenza A virus expressing an RNA-binding-defective NS1 protein induces high levels of beta interferon and is attenuated in mice. J. Virol. 2003;77:13257-66.
18813227	1	0	0	Cheng A, Wong SM, Yuan YA. Structural basis for dsRNA recognition by NS1 protein of influenza A virus. Cell Res. 2009;19:187-95.
2969057	1	0	0	Greenspan D, Palese P, Krystal M. Two nuclear location signals in the influenza virus NS1 nonstructural protein. J. Virol. 1988;62:3020-6.
19906916	1	0	0	Huet S, Avilov SV, Ferbitz L et al. Nuclear import and assembly of influenza A virus RNA polymerase studied in live cells by fluorescence cross-correlation spectroscopy. J. Virol. 2010;84:1254-64.
11507205	1	0	0	Huarte M, Sanz-Ezquerro JJ, Roncal F et al. PA subunit from influenza virus polymerase complex interacts with a cellular protein with homology to a family of transcriptional activators. J. Virol. 2001;75:8597-604.
19194459	1	0	0	Dias A, Bouvier D, Crépin T et al. The cap-snatching endonuclease of influenza virus polymerase resides in the PA subunit. Nature 2009;458:914-8.
9519825	1	0	0	Sanz-Ezquerro JJ, Fernández Santarén J, Sierra T et al. The PA influenza virus polymerase subunit is a phosphorylated protein. J. Gen. Virol. 1998;79 ( Pt 3):471-8.
2196448	1	0	1	Nath ST, Nayak DP. Function of two discrete regions is required for nuclear localization of polymerase basic protein 1 of A/WSN/33 influenza virus (H1 N1). Mol. Cell. Biol. 1990;10:4139-45.
15163724	1	0	0	Chanturiya AN, Basañez G, Schubert U et al. PB1-F2, an influenza A virus-encoded proapoptotic mitochondrial protein, creates variably sized pores in planar lipid membranes. J. Virol. 2004;78:6304-12.
15956611	1	0	0	Deng T, Sharps J, Fodor E et al. In vitro assembly of PB2 with a PB1-PA dimer supports a new model of assembly of influenza A virus polymerase subunits into a functional trimeric complex. J. Virol. 2005;79:8669-74.
21562121	1	0	0	Hutchinson EC, Orr OE, Man Liu S et al. Characterization of the interaction between the influenza A virus polymerase subunit PB1 and the host nuclear import factor Ran-binding protein 5. J. Gen. Virol. 2011;92:1859-69.
3023071	1	0	0	Jones IM, Reay PA, Philpott KL. Nuclear location of all three influenza polymerase proteins and a nuclear signal in polymerase PB2. EMBO J. 1986;5:2371-6.
19066626	1	0	0	Resa-Infante P, Jorba N, Zamarreño N et al. The host-dependent interaction of alpha-importins with influenza PB2 polymerase subunit is required for virus RNA replication. PLoS ONE 2008;3:e3904.
16953201	1	0	0	Szegezdi E, Logue SE, Gorman AM et al. Mediators of endoplasmic reticulum stress-induced apoptosis. EMBO Rep. 2006;7:880-5.
17229704	1	0	0	Ehrhardt C, Wolff T, Pleschka S et al. Influenza A virus NS1 protein activates the PI3K/Akt pathway to mediate antiapoptotic signaling responses. J. Virol. 2007;81:3058-67.
10920189	1	0	0	Kunzelmann K, Beesley AH, King NJ et al. Influenza virus inhibits amiloride-sensitive Na+ channels in respiratory epithelia. Proc. Natl. Acad. Sci. U.S.A. 2000;97:10282-7.
12477851	1	0	0	Sieczkarski SB, Brown HA, Whittaker GR. Role of protein kinase C betaII in influenza virus entry via late endosomes. J. Virol. 2003;77:460-9.
1385552	1	0	0	Katze MG. The war against the interferon-induced dsRNA-activated protein kinase: can viruses win? J. Interferon Res. 1992;12:241-8.
10846107	1	0	0	Bergmann M, Garcia-Sastre A, Carnero E et al. Influenza virus NS1 protein counteracts PKR-mediated inhibition of replication. J. Virol. 2000;74:6203-6.
9971827	1	0	0	Hatada E, Saito S, Fukuda R. Mutant influenza viruses with a defective NS1 protein cannot block the activation of PKR in infected cells. J. Virol. 1999;73:2425-33.
9781815	1	0	0	Tan SL, Katze MG. Biochemical and genetic evidence for complex formation between the influenza A virus NS1 protein and the interferon-induced PKR protein kinase. J. Interferon Cytokine Res. 1998;18:757-66.
17022977	1	0	0	Watanabe K, Fuse T, Asano I et al. Identification of Hsc70 as an influenza virus matrix protein (M1) binding factor involved in the virus life cycle. FEBS Lett. 2006;580:5785-90.
19471865	1	0	0	Liu D, Liu X, Yan J et al. Interspecies transmission and host restriction of avian H5N1 influenza virus. Sci. China, C, Life Sci. 2009;52:428-38.
9427762	1	0	0	O'Neill RE, Talon J, Palese P. The influenza virus NEP (NS2 protein) mediates the nuclear export of viral ribonucleoproteins. EMBO J. 1998;17:288-96.
21081124	1	0	0	Shimizu T, Takizawa N, Watanabe K et al. Crucial role of the influenza virus NS2 (NEP) C-terminal domain in M1 binding and nuclear export of vRNP. FEBS Lett. 2011;585:41-6.
12970177	1	0	1	Akarsu H, Burmeister WP, Petosa C et al. Crystal structure of the M1 protein-binding domain of the influenza A virus nuclear export protein (NEP/NS2). EMBO J. 2003;22:4646-55.
9660862	1	0	0	Lin S, Naim HY, Rodriguez AC et al. Mutations in the middle of the transmembrane domain reverse the polarity of transport of the influenza virus hemagglutinin in MDCK epithelial cells. J. Cell Biol. 1998;142:51-7.
11087364	1	0	0	Salom D, Hill BR, Lear JD et al. pH-dependent tetramerization and amantadine binding of the transmembrane helix of M2 from the influenza A virus. Biochemistry 2000;39:14160-70.
7541844	1	0	0	Saito T, Taylor G, Webster RG. Steps in maturation of influenza A virus neuraminidase. J. Virol. 1995;69:5011-7.
9362042	1	0	0	Saito T, Kawano K. Loss of glycosylation at Asn144 alters the substrate preference of the N8 influenza A virus neuraminidase. J. Vet. Med. Sci. 1997;59:923-6.
15567494	1	0	0	Nayak DP, Hui EK, Barman S. Assembly and budding of influenza virus. Virus Res. 2004;106:147-65.
15298170	1	0	0	Schmitt AP, Lamb RA. Escaping from the cell: assembly and budding of negative-strand RNA viruses. Curr. Top. Microbiol. Immunol. 2004;283:145-96.
15731254	1	0	0	McCown MF, Pekosz A. The influenza A virus M2 cytoplasmic tail is required for infectious virus production and efficient genome packaging. J. Virol. 2005;79:3595-605.
8794300	1	0	0	Enami M, Enami K. Influenza virus hemagglutinin and neuraminidase glycoproteins stimulate the membrane association of the matrix protein. J. Virol. 1996;70:6653-7.
8356796	1	0	0	Yasuda J, Nakada S, Kato A et al. Molecular assembly of influenza virus: association of the NS2 protein with virion matrix. Virology 1993;196:249-55.
19481124	1	0	0	Nayak DP, Balogun RA, Yamada H et al. Influenza virus morphogenesis and budding. Virus Res. 2009;143:147-61.
9312009	1	0	0	Scheiffele P, Roth MG, Simons K. Interaction of influenza virus haemagglutinin with sphingolipid-cholesterol membrane domains via its transmembrane domain. EMBO J. 1997;16:5501-8.
11451488	1	0	0	Barman S, Ali A, Hui EK et al. Transport of viral proteins to the apical membranes and interaction of matrix protein with glycoproteins in the assembly of influenza viruses. Virus Res. 2001;77:61-9.
19234464	1	0	0	Wang TT, Palese P. Universal epitopes of influenza virus hemagglutinins? Nat. Struct. Mol. Biol. 2009;16:233-4.
19234466	1	0	0	Sui J, Hwang WC, Perez S et al. Structural and functional bases for broad-spectrum neutralization of avian and human influenza A viruses. Nat. Struct. Mol. Biol. 2009;16:265-73.
18328578	1	0	0	Beigel J, Bray M. Current and future antiviral therapy of severe seasonal and avian influenza. Antiviral Res. 2008;78:91-102.
19300497	1	0	0	Yoshida R, Igarashi M, Ozaki H et al. Cross-protective potential of a novel monoclonal antibody directed against antigenic site B of the hemagglutinin of influenza A viruses. PLoS Pathog. 2009;5:e1000350.
11222100	1	0	0	Baudin F, Petit I, Weissenhorn W et al. In vitro dissection of the membrane and RNP binding activities of influenza virus M1 protein. Virology 2001;281:102-8.
12490406	1	0	0	Liu T, Muller J, Ye Z. Association of influenza virus matrix protein with ribonucleoproteins may control viral growth and morphology. Virology 2002;304:89-96.
11531417	1	0	0	Huang X, Liu T, Muller J et al. Effect of influenza virus matrix protein and viral RNA on ribonucleoprotein formation and nuclear export. Virology 2001;287:405-16.
10438836	1	0	0	Ye Z, Liu T, Offringa DP et al. Association of influenza virus matrix protein with ribonucleoproteins. J. Virol. 1999;73:7467-73.
10644350	1	0	0	Bui M, Wills EG, Helenius A et al. Role of the influenza virus M1 protein in nuclear export of viral ribonucleoproteins. J. Virol. 2000;74:1781-6.
1913813	1	0	0	Martin K, Helenius A. Nuclear transport of influenza virus ribonucleoproteins: the viral matrix protein (M1) promotes export and inhibits import. Cell 1991;67:117-30.
12667806	1	0	0	Noah DL, Twu KY, Krug RM. Cellular antiviral responses against influenza A virus are countered at the posttranscriptional level by the viral NS1A protein via its binding to a cellular protein required for the 3' end processing of cellular pre-mRNAS. Virology 2003;307:386-95.
9986787	1	0	0	Shimizu K, Iguchi A, Gomyou R et al. Influenza virus inhibits cleavage of the HSP70 pre-mRNAs at the polyadenylation site. Virology 1999;254:213-9.
9651582	1	0	0	Nemeroff ME, Barabino SM, Li Y et al. Influenza virus NS1 protein interacts with the cellular 30 kDa subunit of CPSF and inhibits 3'end formation of cellular pre-mRNAs. Mol. Cell 1998;1:991-1000.
11421366	1	0	0	Li Y, Chen ZY, Wang W et al. The 3'-end-processing factor CPSF is required for the splicing of single-intron pre-mRNAs in vivo. RNA 2001;7:920-31.
10920397	1	0	0	Chen Z, Krug RM. Selective nuclear export of viral mRNAs in influenza-virus-infected cells. Trends Microbiol. 2000;8:376-83.
16571812	1	0	0	Twu KY, Noah DL, Rao P et al. The CPSF30 binding site on the NS1A protein of influenza A virus is a potential antiviral target. J. Virol. 2006;80:3957-65.
11118210	1	0	0	Neumann G, Hughes MT, Kawaoka Y. Influenza A virus NS2 protein mediates vRNP nuclear export through NES-independent interaction with hCRM1. EMBO J. 2000;19:6751-8.
17317185	1	0	1	Hutten S, Kehlenbach RH. CRM1-mediated nuclear export: to the pore and beyond. Trends Cell Biol. 2007;17:193-201.
15331747	1	0	0	Iwatsuki-Horimoto K, Horimoto T, Fujii Y et al. Generation of influenza A virus NS2 (NEP) mutants with an altered nuclear export signal sequence. J. Virol. 2004;78:10149-55.
22855482	1	0	1	Kawaguchi A, Matsumoto K, Nagata K. YB-1 functions as a porter to lead influenza virus ribonucleoprotein complexes to microtubules. J. Virol. 2012;86:11086-95.
9267021	1	0	0	Zou H, Henzel WJ, Liu X et al. Apaf-1, a human protein homologous to C. elegans CED-4, participates in cytochrome c-dependent activation of caspase-3. Cell 1997;90:405-13.
9400974	1	0	0	Hausmann J, Kretzschmar E, Garten W et al. Biosynthesis, intracellular transport and enzymatic activity of an avian influenza A virus neuraminidase: role of unpaired cysteines and individual oligosaccharides. J. Gen. Virol. 1997;78 ( Pt 12):3233-45.
11987141	1	0	0	Wagner R et al. Functional balance between haemagglutinin and neuraminidase in influenza virus infections. Rev Med Virol. 2002 May-Jun;12(3):159-66.
8411368	1	0	0	Li S, Schulman J, Itamura S et al. Glycosylation of neuraminidase determines the neurovirulence of influenza A/WSN/33 virus. J. Virol. 1993;67:6667-73.
9934696	1	0	0	Morris SJ, Price GE, Barnett JM et al. Role of neuraminidase in influenza virus-induced apoptosis. J. Gen. Virol. 1999;80 ( Pt 1):137-46.
8970987	1	0	0	Schultz-Cherry S, Hinshaw VS. Influenza virus neuraminidase activates latent transforming growth factor beta. J. Virol. 1996;70:8624-9.
20949074	1	0	0	Carlson CM, Turpin EA, Moser LA et al. Transforming growth factor-β: activation by neuraminidase and role in highly pathogenic H5N1 influenza pathogenesis. PLoS Pathog. 2010;6:e1001136.
18200010	1	0	0	Moore CB, Bergstralh DT, Duncan JA et al. NLRX1 is a regulator of mitochondrial antiviral immunity. Nature 2008;451:573-7.
21621240	1	0	0	Watanabe R, Leser GP, Lamb RA. Influenza virus is not restricted by tetherin whereas influenza VLP production is restricted by tetherin. Virology 2011;417:50-6.
1901916	1	0	0	Veit M, Kretzschmar E, Kuroda K et al. Site-specific mutagenesis identifies three cysteine residues in the cytoplasmic tail as acylation sites of influenza virus hemagglutinin. J. Virol. 1991;65:2491-500.
8262238	1	0	0	Veit M, Schmidt MF. Timing of palmitoylation of influenza virus hemagglutinin. FEBS Lett. 1993;336:243-7.
22548323	1	0	0	Veit M. Palmitoylation of virus proteins. Biol. Cell 2012;104:493-515.
2045796	1	0	0	Veit M, Klenk HD, Kendal A et al. The M2 protein of influenza A virus is acylated. J. Gen. Virol. 1991;72 ( Pt 6):1461-5.
2219738	1	0	0	Sugrue RJ, Belshe RB, Hay AJ. Palmitoylation of the influenza A virus M2 protein. Virology 1990;179:51-6.
19553312	1	0	0	Grantham ML, Wu WH, Lalime EN et al. Palmitoylation of the influenza A virus M2 protein is not required for virus replication in vitro but contributes to virus virulence. J. Virol. 2009;83:8655-61.
15702989	1	0	0	Cros JF, García-Sastre A, Palese P. An unconventional NLS is critical for the nuclear import of the influenza A virus nucleoprotein and ribonucleoprotein. Traffic 2005;6:205-13.
7729412	1	0	0	Tatu U, Hammond C, Helenius A. Folding and oligomerization of influenza hemagglutinin in the ER and the intermediate compartment. EMBO J. 1995;14:1340-8.
8460475	1	0	0	Doms RW, Lamb RA, Rose JK et al. Folding and assembly of viral membrane proteins. Virology 1993;193:545-62.
3757030	1	0	0	Gething MJ, McCammon K, Sambrook J. Expression of wild-type and mutant forms of influenza hemagglutinin: the role of folding in intracellular transport. Cell 1986;46:939-50.
17855553	1	0	0	Burgui I, Yángüez E, Sonenberg N et al. Influenza virus mRNA translation revisited: is the eIF4E cap-binding factor required for viral mRNA translation? J. Virol. 2007;81:12427-38.
16823444	1	0	0	Meylan E, Tschopp J, Karin M. Intracellular pattern recognition receptors in the host response. Nature 2006;442:39-44.
15579900	1	0	0	Guillot L, Le Goffic R, Bloch S et al. Involvement of toll-like receptor 3 in the immune response of lung epithelial cells to double-stranded RNA and influenza A virus. J. Biol. Chem. 2005;280:5571-80.
16789835	1	0	0	Le Goffic R, Balloy V, Lagranderie M et al. Detrimental contribution of the Toll-like receptor (TLR)3 to influenza A virus-induced acute pneumonia. PLoS Pathog. 2006;2:e53.
16625202	1	0	0	Kato H, Takeuchi O, Sato S et al. Differential roles of MDA5 and RIG-I helicases in the recognition of RNA viruses. Nature 2006;441:101-5.
17339430	1	0	0	Le Goffic R, Pothlichet J, Vitour D et al. Cutting Edge: Influenza A virus activates TLR3-dependent inflammatory and RIG-I-dependent antiviral responses in human lung epithelial cells. J. Immunol. 2007;178:3368-72.
17140406	1	0	0	Opitz B, Rejaibi A, Dauber B et al. IFNbeta induction by influenza A virus is mediated by RIG-I which is regulated by the viral NS1 protein. Cell. Microbiol. 2007;9:930-8.
17038589	1	0	0	Pichlmair A, Schulz O, Tan CP et al. RIG-I-mediated antiviral responses to single-stranded RNA bearing 5'-phosphates. Science 2006;314:997-1001.
17079289	1	0	0	Mibayashi M, Martínez-Sobrido L, Loo YM et al. Inhibition of retinoic acid-inducible gene I-mediated induction of beta interferon by the NS1 protein of influenza A virus. J. Virol. 2007;81:514-24.
12921991	1	0	0	Cros JF, Palese P. Trafficking of viral genomic RNA into and out of the nucleus: influenza, Thogoto and Borna disease viruses. Virus Res. 2003;95:3-12.
10619422	1	0	0	Nakielny S, Dreyfuss G. Transport of proteins and RNAs in and out of the nucleus. Cell 1999;99:677-90.
10764645	1	0	0	Molinari M, Helenius A. Chaperone selection during glycoprotein translocation into the endoplasmic reticulum. Science 2000;288:331-3.
11885954	1	0	0	Klenk HD, Wagner R, Heuer D et al. Importance of hemagglutinin glycosylation for the biological functions of influenza virus. Virus Res. 2002;82:73-5.
8302866	1	0	0	Hammond C, Braakman I, Helenius A. Role of N-linked oligosaccharide recognition, glucose trimming, and calnexin in glycoprotein folding and quality control. Proc. Natl. Acad. Sci. U.S.A. 1994;91:913-7.
7736594	1	0	0	Hebert DN, Foellmer B, Helenius A. Glucose trimming and reglucosylation determine glycoprotein association with calnexin in the endoplasmic reticulum. Cell 1995;81:425-33.
8670797	1	0	0	Hebert DN, Foellmer B, Helenius A. Calnexin and calreticulin promote folding, delay oligomerization and suppress degradation of influenza hemagglutinin in microsomes. EMBO J. 1996;15:2961-8.
14976261	1	0	0	Diebold SS, Kaisho T, Hemmi H et al. Innate antiviral responses by means of TLR7-mediated recognition of single-stranded RNA. Science 2004;303:1529-31.
18005724	1	0	0	Wang X, Hinson ER, Cresswell P. The interferon-inducible protein viperin inhibits influenza virus release by perturbing lipid rafts. Cell Host Microbe 2007;2:96-105.
21435581	1	0	1	Jiang X, Chen ZJ. Viperin links lipid bodies to immune defense. Immunity 2011;34:285-7.
21142818	1	0	1	Fitzgerald KA. The interferon inducible gene: Viperin. J. Interferon Cytokine Res. 2011;31:131-5.
14572650	1	0	0	Suzuki T, Takahashi T, Nishinaka D et al. Inhibition of influenza A virus sialidase activity by sulfatide. FEBS Lett. 2003;553:355-9.
1531330	1	0	0	Alonso-Caplen FV, Nemeroff ME, Qiu Y et al. Nucleocytoplasmic transport: the influenza virus NS1 protein regulates the transport of spliced NS2 mRNA and its precursor NS1 mRNA. Genes Dev. 1992;6:255-67.
8313914	1	0	0	Fortes P, Beloso A, Ortín J. Influenza virus NS1 protein inhibits pre-mRNA splicing and blocks mRNA nucleocytoplasmic transport. EMBO J. 1994;13:704-12.
18768976	1	0	0	Hai R, Martínez-Sobrido L, Fraser KA et al. Influenza B virus NS1-truncated mutants: live-attenuated vaccine approach. J. Virol. 2008;82:10580-90.
8525619	1	0	0	Lu Y, Wambach M, Katze MG et al. Binding of the influenza virus NS1 protein to double-stranded RNA inhibits the activation of the protein kinase that phosphorylates the elF-2 translation initiation factor. Virology 1995;214:222-8.
17320139	1	0	0	Min JY, Li S, Sen GC et al. A site on the influenza A virus NS1 protein mediates both inhibition of PKR activation and temporal regulation of viral RNA synthesis. Virology 2007;363:236-43.
16943021	1	0	0	Ekinci FY, Barefoot SF. Fed-batch enhancement of jenseniin G, a bacteriocin produced by Propionibacterium thoenii (jensenii) P126. Food Microbiol. 2006;23:325-30.
20145020	1	0	0	Takahashi T, Satoh H, Takaguchi M et al. Binding of sulphatide to recombinant haemagglutinin of influenza A virus produced by a baculovirus protein expression system. J. Biochem. 2010;147:459-62.
11726970	1	0	0	Chen W, Calvo PA, Malide D et al. A novel influenza A virus mitochondrial protein that induces cell death. Nat. Med. 2001;7:1306-12.
10358182	1	0	0	Pirhonen J, Sareneva T, Kurimoto M et al. Virus infection activates IL-1 beta and IL-18 production in human macrophages by a caspase-1-dependent pathway. J. Immunol. 1999;162:7322-9.
21642589	1	0	0	Le Goffic R, Arshad MI, Rauch M et al. Infection with influenza virus induces IL-33 in murine lungs. Am. J. Respir. Cell Mol. Biol. 2011;45:1125-32.
10205180	1	0	0	Chen Z, Li Y, Krug RM. Influenza A virus NS1 protein targets poly(A)-binding protein II of the cellular 3'-end processing machinery. EMBO J. 1999;18:2273-83.
16140748	1	0	0	Suzuki T, Takahashi T, Guo CT et al. Sialidase activity of influenza A virus in an endocytic pathway enhances viral replication. J. Virol. 2005;79:11705-15.
11119609	1	0	0	Elton D, Simpson-Holley M, Archer K et al. Interaction of the influenza virus nucleoprotein with the cellular CRM1-mediated nuclear export pathway. J. Virol. 2001;75:408-19.
8918911	1	0	0	Zhang J, Lamb RA. Characterization of the membrane association of the influenza virus matrix protein in living cells. Virology 1996;225:255-66.
21731653	1	0	0	Momose F, Sekimoto T, Ohkura T et al. Apical transport of influenza A virus ribonucleoprotein requires Rab11-positive recycling endosome. PLoS ONE 2011;6:e21123.
10454562	1	0	0	Yankulov K, Todorov I, Romanowski P et al. MCM proteins are associated with RNA polymerase II holoenzyme. Mol. Cell. Biol. 1999;19:6154-63.
1985200	1	0	0	Mukaigawa J, Nayak DP. Two signals mediate nuclear localization of influenza virus (A/WSN/33) polymerase basic protein 2. J. Virol. 1991;65:245-53.
15308750	1	0	0	Vreede FT, Jung TE, Brownlee GG. Model suggesting that replication of influenza virus is regulated by stabilization of replicative intermediates. J. Virol. 2004;78:9568-72.
20009549	0	0	1	Gannagé M, Rämer PC, Münz C. Targeting Beclin 1 for viral subversion of macroautophagy. Autophagy 2010;6:166-7.
20097051	0	0	1	He C, Levine B. The Beclin 1 interactome. Curr. Opin. Cell Biol. 2010;22:140-9.
22345442	0	0	1	Cao S, Liu X, Yu M et al. A nuclear export signal in the matrix protein of Influenza A virus is required for efficient virus replication. J. Virol. 2012;86:4883-91.
10662624	0	0	1	Ruigrok RW, Barge A, Durrer P et al. Membrane interaction of influenza virus M1 protein. Virology 2000;267:289-98.
20966252	0	0	1	Sharma M, Yi M, Dong H et al. Insight into the mechanism of the influenza A proton channel from a structure in a lipid bilayer. Science 2010;330:509-12.
18062906	0	0	1	Haller O, Stertz S, Kochs G, The Mx GTPase family of interferon-induced antiviral proteins. Microbes Infect. 2007 Nov-Dec;9(14-15):1636-43. Epub 2007 Sep 14.
19618628	0	0	1	Haller O, Staeheli P, Kochs G. Protective role of interferon-induced Mx GTPases against influenza viruses. Rev. - Off. Int. Epizoot. 2009;28:219-31.
21962493	0	0	1	Gao S, von der Malsburg A, Dick A et al. Structure of myxovirus resistance protein a reveals intra- and intermolecular domain interactions required for the antiviral function. Immunity 2011;35:514-25.
8648669	0	0	1	Arrese M, Portela A. Serine 3 is critical for phosphorylation at the N-terminal end of the nucleoprotein of influenza virus A/Victoria/3/75. J. Virol. 1996;70:3385-91.
2778438	0	0	1	Kistner O, Müller K, Scholtissek C. Differential phosphorylation of the nucleoprotein of influenza A viruses. J. Gen. Virol. 1989;70 ( Pt 9):2421-31.
22345439	0	0	1	Yu M, Liu X, Cao S et al. Identification and characterization of three novel nuclear export signals in the influenza A virus nucleoprotein. J. Virol. 2012;86:4970-80.
9770415	0	0	1	Weber F, Kochs G, Gruber S et al. A classical bipartite nuclear localization signal on Thogoto and influenza A virus nucleoproteins. Virology 1998;250:9-18.
16439620	0	0	1	Obenauer JC, Denson J, Mehta PK et al. Large-scale sequence analysis of avian influenza isolates. Science 2006;311:1576-80.
18334632	0	0	1	Jackson D, Hossain MJ, Hickman D et al. A new influenza virus virulence determinant: the NS1 protein four C-terminal residues modulate pathogenicity. Proc. Natl. Acad. Sci. U.S.A. 2008;105:4381-6.
20410267	0	0	1	Soubies SM, Volmer C, Croville G et al. Species-specific contribution of the four C-terminal amino acids of influenza A virus NS1 protein to virulence. J. Virol. 2010;84:6733-47.
20686040	0	0	1	Zielecki F, Semmler I, Kalthoff D et al. Virulence determinants of avian H5N1 influenza A virus in mammalian and avian hosts: role of the C-terminal ESEV motif in the viral NS1 protein. J. Virol. 2010;84:10708-18.
21775458	0	0	1	Javier RT, Rice AP. Emerging theme: cellular PDZ proteins as common targets of pathogenic viruses. J. Virol. 2011;85:11544-56.
20953627	0	0	1	Krumbholz A, Philipps A, Oehring H et al. Current knowledge on PB1-F2 of influenza A viruses. Med. Microbiol. Immunol. 2011;200:69-75.
17922571	0	0	1	Conenello GM, Zamarin D, Perrone LA et al. A single mutation in the PB1-F2 of H5N1 (HK/97) and 1918 influenza A viruses contributes to increased virulence. PLoS Pathog. 2007;3:1414-21.
21379324	0	0	1	Smith AM, Adler FR, McAuley JL et al. Effect of 1918 PB1-F2 expression on influenza A virus infection kinetics. PLoS Comput. Biol. 2011;7:e1001081.
16873254	0	0	1	Zamarin D, Ortigoza MB, Palese P. Influenza A virus PB1-F2 protein contributes to viral pathogenesis in mice. J. Virol. 2006;80:7976-83.
21278211	0	0	1	Iverson AR, Boyd KL, McAuley JL et al. Influenza virus primes mice for pneumonia from Staphylococcus aureus. J. Infect. Dis. 2011;203:880-8.
18005742	0	0	1	McAuley JL, Hornung F, Boyd KL et al. Expression of the 1918 influenza A virus PB1-F2 enhances the pathogenesis of viral and secondary bacterial pneumonia. Cell Host Microbe 2007;2:240-9.
10950869	0	0	1	Wei MC, Lindsten T, Mootha VK et al. tBID, a membrane-targeted death ligand, oligomerizes BAK to release cytochrome c. Genes Dev. 2000;14:2060-71.
23236273	1	0	1	Paterson D, Fodor E. Emerging roles for the influenza A virus nuclear export protein (NEP). PLoS Pathog. 2012;8:e1003019.
22114566	1	0	1	Landeras-Bueno S, Jorba N, Pérez-Cidoncha M, Ortín J. The splicing factor proline-glutamine rich (SFPQ/PSF) is involved in influenza virus transcription. PLoS Pathog. 2011;7:e1002397.
10074205	0	1	0	Poon LL, Pritlove DC, Fodor E, Brownlee GG. Direct evidence that the poly(A) tail of influenza A virus mRNA is synthesized by reiterative copying of a U track in the virion RNA template. J. Virol. 1999;73:3473-6.
23403209	1	0	0	Wang Y, Landman B, Wu C, Gelb J, Golovan S. Comparison of vRNA and cRNA based reporters for detection of influenza replication. Antiviral Res. 2013;98:76-84.
(Fields Virology)	1	0	0	Palese P, Shaw ML (2007) Orthomyxoviridae: The Viruses and Their Replication. In Fields Virology, Fifth Edition, Knipe DM, Howley PM, Griffin DE, Lamb RA, Martin MA, Roizman B, Straus SE (eds), Vol. 2, 47, pp 1647-1689. Philadelphia: Wolters Kluwer; Lippincott Williams & Wilkins
(Fields Virology)	1	0	0	Wright PF, Neumann G, Kawaoka Y (2007) Orthomyxoviruses. In Fields Virology, Knipe DM, Howley PM, Griffin DE, Lamb RA, Martin MA, Roizman B, Straus SE (eds), Vol. 2, Fifth Edition edn, 48, pp 1691-1740. Philadelphia, Baltimore, New York, London, Buenos Aires, Hong Kong, Sydney, Tokyo: Wolters Kluwer; Lippincott Williams & Wilkins
