# Supplementary material for: A comprehensive map of the influenza A virus replication cycle
Source: BMC Syst Biol. 2013 Oct 2;7:97. doi: 10.1186/1752-0509-7-97 (PMC3819658; doi:10.1186/1752-0509-7-97)
Supplement: Additional file 9 — Antiviral Drug List. This is a list of the influenza-related antiviral drugs. [file 1752-0509-7-97-S9.xlsx]

## Sheet: Sheet1
Target Category	target	Drug category	Drugs	Process	Reference
viral	NA	Neuraminidase Inhibitor	Oseltamivir (Tamiflu) Zanamivir (Rilenza) Peramivir laninamivir (CS-8958)	Virus exit	PMID: 17139286 de Clercq, 2006 PMID: 22158299 Palmer, R 2011 PMID: 19884645 Birnkrant, D and Cox E 2009 PMID: 21367722 Hernandez, J et al. 2011 (Laninamivir) PMID: 20195462 Kiso, M 2010 PMID: 8502295 von Itzstein, M et al. 1993 PMID: 8363379 Woods, J 1993 PMID: 9036534 Service, R 1997 PMID: 22311680 Nguyen, H 2012 PMID: 16526129 Kim, CU et al. 1997
viral	M2	M2 Inhibitors	Amantadine Rimantadine Tromantadine	Endocytosis post-tranlational processing	PMID: 18235504 Stouffer AL et al. 2008 PMID: 21248682 Fiore, A 2011 PMID: 21823902 Ludwig S. 2011 PMID: 22158299 Palmer, R 2011 (resistance) PMID: 21823902 Ludwig 2011 (resistance) PMID: 17139286 De Clercq, 2006 (resistance) PMID: 18235504 Stouffer AL et al. 2008 (inhibitioin of proton channel)
viral	HA	HA cleavage inhibitors	nafamostat mesilate camostat mesilate Aprotinin	post-translational processing	PMID: 1510439 Hosoya et al. 1992 PMID: 21802447 Zhirnov OP et al. 2011
viral	HA	HA antibodies	monoclonal antibodies (MABs) artidol	HA-mediated receptor-binding Virus Attachment Fusion	PMID: 11886266 Barbey-Martin, C et al 2002 PMID: 19251591 Ekiert, DC et al 2009 PMID: 12441073 Knossow, M et al 2002 PMID: 19234466 Sui, J et al 2009 PMID: 7687637 Tamura, M et al 1993 PMID: 3617501 Taylor, HP et al 1987 PMID: 7975232 Taylor, HP et al 1994 PMID: 807637 Virelizier, JL et al 1975 PMID: 7678310 Yewdell, JW et al 1993 PMID: 18328587 Beigel J and Bray M, 2008 PMID: 22028179 Brooks, MJ…
viral	HA1	HA1 antibody	monoclonal antibodies (mAbs)	Virus attachment
viral	HA2	HA2 antibody	monoclonal antibodies (mAbs)	vRNP uncoating Fusion
viral	NP	NP function inhibitors	Nucleozin	Nuclear transportation	PMID: 21896751 Gerritz, SW et al 2011 PMID: 20512121 Kao, RY et al 2010 PMID: 20974907 Su, CY et al 2011
viral	NS1	NS1 interaction inhibitors	JJ3297 NSC109834 NSC128164 NSC995676 NSC125044	NS1 activity inhibition in Type I Interferon-competent cells	PMID: 19052087 Basu, D et al 2009 PMID: 22099257 Jablonski, JJ et al 2012 PMID: 20881091 Walkiewicz, MP et al 2011 PMID: 21823902 Ludwig 2011 PMID: 23022351 Man-Yan S and Yen Hui-Lung 2012
viral	dsRNA	DRACOs	DRACOs	translation post-translational processing	PMID: 21818340 Rider et al. 2011
viral/host	vRNP	Proteasome Inhibitor	MG132 VL-01	vRNP uncoating Viral replication	PMID: 15310470 Lakadamyali M et al. 2004 (endocytosis review) PMID: 14617349 Khor R et al. 2003 PMID: 20631148 Widjaja I et al. 2010 (MG132) PMID: 21777621 Haasbach E et al. 2011 (VL-01)
viral/host	RNA Polymerase II	RNA Polymerase II inhibitors	T-705 (Favipiravir)	vRNA transcription cRNA/mRNA synthesis	PMID: 20071484 Read EKC and Digard P. 2010 (DRB) PMID: 18653528 Wang W et al. 2008 using ActD (Actinomycin D) PMID: 15728892 Furuta Y et al. 2005 on T-705 (Favipiravir) PMID: 18785841 Naffakh N et al. 2008 (Avian Flu) PMID: 20080770 Kiso, M et al. 2010 (T-705) PMID: 20350949 Sleeman, K 2010 PMID: 21823902 Ludwig 2011
viral/host	Nucleotide analogs	IMP dehydrogenase inhibitors	ribavirin	mRNA synthesis	PMID: 19846864 Chan-Tack, KM et al. 2009 PMID: 19491552 Riner, A et al. 2009
viral/host	Virion / HA	Polymeric Polyphenols	CYSTUS052	Virus attachment	PMID: 21823902 Ludwig 2011
viral/host	Virion	Adsorption inhibitors	Soluble receptors FGF4 peptide	Virus absorption	PMID: 21823902 Ludwig 2011
host	sialic acid	Sialidases membrane-attachment-inhibitor	DAS181(Fludase)	Virus attachment	PMID: 19942616 Triana-Baltzer GB et al. 2010 (DAS181) PMID: 16569867 Malakhov MP et al. 2006 PMID: 21823902 Ludwig S et al. 2011 review (DAS181) PMID: 19596886 Chan, R et al. 2009 PMID: 19893749 Triana-Baltzer et al. G 2009 PMID: 19893747 Triana-Baltzer et al.G 2009 PMID: 22158299 Palmer, R 2011
host	vATPase	vATPase Inhibitors	Bafilomycin A1	Endocytosis (M2 activation)	PMID: 21129142 Marjuki H. et al. 2011 PMID: 21418188 Muller KH et al. 2011
host	Crm1	Crm1 inhibitor	LeptomycinB (LMB)	vRNP nuclear export	PMID: 10430904 Kudo N et al. 1999 PMID: 11451485 Watanabe K et al. 2001 PMID: 11289803 Ma K et al. 2001
host	MEK	MEK Inhibitor	U0126 CI-1040 PD 032590 ARRY-142886	vRNP nuclear export	PMID: 18383427 Nagata K et al. 2008 PMID: 11231581 Pleschka S et al. 2001(U0126) PMID: 21823902 Ludwig S et al. 2011 review (CI-1040) PMID: 21854809 Droebner, K 2011 (U0126)
host	NFkB / IKK2	NFkB inhibitors	acetylsalicylic acid (ASA) (aspirin) SC75741	Immune response	PMID: 17324159 Mazur, I et al. 2007 PMID: 20929891 Eyers, S et al. 2010 PMID: 19788357 Starko, KM 2009 PMID: 21823902 Ludwig 2011 (SC75741)
host	S1P	S1P receptor agonist	AAL-R	Immune response (cytokines, Immune Cells activation)	PMID: 19164548 Marsolais, D et al. 2009 PMID: 21715659 Walsh, KB et al. 2011
		* Drug Category in Italics are not included in the FluMap
