# Supplementary material for: A comprehensive map of the influenza A virus replication cycle
Source: BMC Syst Biol. 2013 Oct 2;7:97. doi: 10.1186/1752-0509-7-97 (PMC3819658; doi:10.1186/1752-0509-7-97)
Supplement: Additional file 11 — Controllability Analysis Results. This file contains the results of the controllability analysis, listing the critical, ordinary, and redundant nodes/links. [file 1752-0509-7-97-S11.xlsx]

## Sheet: Driver Nodes
Driver Nodes
Specie ID	Name
s10	ceramide_galactosyltransferase
s1027425	IRAK4
s1027428	TRAIL
s1027429	FasL
s1027433	GSK3B
s1027434	Furin
s1027438	IRAK1
s1027440	Viperin
s1027441	IFITM1-2-3
s1027443	FPPS
s1027448	Phagophore
s1027452	Lysosome
s1027455	Atg complex
s1027459	LC3-II
s1027477	IPS-1
s1027479	SOCS
s1027480	PIAS
s1027495	ASK-1
s1027496	MKK4/7
s1027497	MKK3/6
s1027498	MEK5
s1027499	ERK5
s1027505	NPC
s1027508	TBK1_IKK_epsilon_
s1027512	MyD88
s1027548	ssRNA
s1027561	TNF_alpha_
s1027564	FLIP
s1027610	RIP1
s1027655	TAK1
s1027657	TBK1
s1027664	ATF-2_c-Jun_AP-1
s1027669	MKK3/6 p38 signaling
s1027680	importin alpha
s1027681	importin beta
s1027683	IL-33
s1027700	capped_M1_mRNA_complex
s1027702	IKK complex
s1027717	ROS
s1027721	HPAI
s1027722	NS1_Tap_p15
s1027740	importin alpha
s1027741	CDKs
s1027746	EGFR
s1027765	AP-2
s1027837	elF3 subunits_br_complex
s1027838	40S ribosomal_br_complex
s1028031	CBC
s1028040	CPSF
s1028051	COPII coat
s1028054	COPI coatomer
s1028055	P-TEFb
s1028148	26S proteasome
s1028163	spliceosome
s1028168	Beclin 1
s1028172	PIK3C3/_br_VPS34
s1028173	PIK3R4
s1028176	Class III PI3K complex_UVRAG
s1028177	Beclin_Bcl-2
s1028181	Atg14
s1028187	mTOR
s1028556	elF1A
s1028560	eIF4GI
s1028565	eIF4F
s1028566	HRB
s1028569	NP
s1028573	MK2/3
s1028585	p58_super_IPK_endsuper_
s1028590	SUMO
s1028594	SUMO
s1028601	SUMOylated PB1
s1028612	PB1
s1028614	M2
s1028616	TPSB2
s1028617	MxA
s1028618	MxA
s1028619	Tetherin
s1028620	Dlg1
s1028621	SCRIB
s1028628	MAGI1/2/3
s1028635	S1P receptors
s1028636	S1P
s1028640	GPCR
s1028648	GTP supply
s1028651	CKII
s1028656	H+
s1028662	F1Fo-ATPase
s1028712	Exon-Junction-Complex
s1028769	SFPQ/PSF
s11	cerebroside_sulfotransferase
s12	HA
s16	Low_pH
s169216	PB1-F2
s180612	Importin alpha
s180733	Importin beta-1
s195731	Lipid Raft
s381080	Importin beta-1
s381151	actin
s381466	Karyopherin_beta_3
s381532	MEK 1/2
s381537	ERK
s381615	Tat-SF1
s381619	Hsc70
s381620	Raf
s381621	Ras
s381660	PKC_beta_II
s381679	M2
s381708	tubulin
s381709	dynein
s382090	PKC
s382135	PABP1
s382136	GRSF-1
s382170	Epsin1
s382172	clathrin
s382207	M1_vRNPs_complex
s382225	arylsulfatase A
s382239	sialic_acid
s382244	NA tetramer:Lpid Raft
s382365	sialic-acid_containing-receptor
s382378	GTP
s382402	ERp57
s382403	calnexin
s382404	calreticulin
s382610	ATP
s382628	RACK1
s382635	Rab11-FIP_complex
s382743	Exon-Junction-Complex
s382782	Rae1/Gle2/mrnp41
s382799	viral_infection
s382819	hCLE
s382831	negative strand vRNA
s382832	TRIM25
s382839	IKKi_TBK1
s382840	IRF3
s382841	IRF7
s382862	HAT/TMPRSS11D
s382863	TMPRSS2
s382864	TMPRSS4
s382866	TMPRSS13/MSPL
s382883	RNA_polymerase_II
s382901	PB1
s382902	PA
s382903	NP
s382904	PB2
s382905	Hsp90
s382906	importin alpha 1
s382907	importin alpha 3
s382908	Nucleophosmin
s382910	RIG-I
s382911	2-5-OAS
s382914	RNaseL
s383779	PACT
s383954	NS1-BP
s384116	NPC
s384117	SR proteins
s384270	NS1
s384276	TGF-beta1
s384283	NS1
s384295	GTP
s384301	elF2-GDP-complex
s384307	Staufen
s384334	Aly
s384335	PABP2
s384683	HPAI
s384692	EGFR
s384703	NLRP3 inflammasome
s384709	M2
s384713	sialic-acid_receptor_sialic_acid
s384725	g-p-HA2 trimer:Lpid Raft Complex
s384730	HA
s384731	Clathrin-mediated
s384738	NEP/NS2
s385040	CBC
s385053	Ca+
s385054	PTPC
s385066	Bcl-xL
s385067	Cyto C
s385072	TRAF3
s385073	TRAF6
s385075	TLR3
s385076	TRIF
s385112	Akt
s385117	NS1_PABPN1
s385124	PKR
s385129	RIG-I
s385132	USP11
s385308	RanGAP
s385309	RCC1
s385317	IKK_alpha__IKK_beta_
s385354	MCM_complx
s385359	Bcl-2
s385364	AIF
s385368	Bak_Bax complex
s385375	g NA tetramer:Lpid Raft
s385378	high_body_br_temparature
s385381	Hsp40
s385382	Hsp70
s385395	TLR signaling
s385402	Hsp70
s385403	Crm1_RanGTPase_GDP_complex
s385412	eIF2B
s385427	Met-tRNA
s385447	Tollip
s385452	Virus attachment
s385454	TLR7
s385471	Grb2
s385472	Cbl
s385511	H+
s385521	ASC
s385522	pro-caspase-1
s385523	K+
s385527	ATP
s385528	P2X7
s385531	Cathepsin B
s385533	IL-1_beta_
s385534	IL-18
s385546	pannexin 1
s385547	TLR3
s385548	IKK_alpha_
s385549	IKK_beta_
s385550	NEMO/IKK_gamma_
s385553	TRAF6
s385588	TRAF3
s385704	Rab5
s385705	Rab7
s385706	Vps4
s387583	capped_NA_mRNA_complex
s387678	capped_HA_mRNA_complex
s387682	capped_NP_mRNA_complex
s387683	capped_PB2_mRNA_complex
s387686	capped_PB1_mRNA_complex
s387688	capped_PA_mRNA_complex
s387691	capped_PB1-F2_mRNA_complex
s387706	vRNP_importin-alpha-and-beta1_complex
s387718	vRNPs
s387730	capped_M_mRNA_complex
s387821	svRNA
s387823	capped_host_mRNA
s387919	Bid
s387922	Procaspase 3/7
s387923	Procaspase 9
s387946	I_kappa_B
s387951	INF-alpha
s387952	INF-beta
s387956	NPC
s387965	PTEN
s387974	JNK
s387975	p38
s387977	BAD
s387979	PDK1
s387996	IRF9
s388005	IFN-gamma
s388007	dsRNA
s388013	vATPase
s5	Mft1
s936551	NLRX1

## Sheet: Nodes
Nodes	purple = virus, light purple = virus-host complex	C = critical, O = ordinary, R = redundant
Specie ID	Name	Type
s45	HA	C
s384284	HA	C
s384737	M1	C
s385625	M1	C
s381084	M1	C
s385047	M2	C
s381661	M2	C
s382131	NA	C
s383962	NEP/NS2	C
s381163	NP	C
s385161	PA	C
s384345	PB1-F2	C
s384244	spliced_viral_mRNA_export1	C
s382623	viral transcription	C
s385459	Virus Entry	C
s384818	virus_assembly	C
s382355	vRNP Export Complex	C
s387704	vRNP_import_complex	C
s380495	vRNP-M1-NEP Export Complex	C
s72	vRNP:M1 for Export	C
s382807	HA_sulfatide_binding	C
s1027544	NP_import complex	C
s381490	NP_import complex	C
s1027735	NS1_import_complex	C
s1027541	PA-PB1_import_complex	C
s1027542	PA-PB1_import_complex	C
s385136	PB1_IPO5_complex	C
s385157	PB1-PB2-Hsp90_complex	C
s385086	RIG-I_negative strand vRNA	C
s1027594	viral dsRNA_TLR3_TRIF_TBK1_IKK_epsilon_	C
s381622	viral_mRNA_GRSF-1_complex	C
s387700	vRNP_importin-alpha-and-beta1_complex	C
s387903	vRNPs_host-mRNA_binding	C
s1027828	43S complex	C
s1027815	80S robosome	C
s385362	AIF	C
s387966	Akt	C
s387934	Apaf1_CytoC	C
s1027473	apoptosis	C
s1027711	ATF-2_c-Jun_AP-1	C
s1027503	ATF-2_c-Jun_AP-1	C
s1027454	Atg1/ULK1-2	C
s1027451	Autolysosome	C
s382082	Ca+	C
s384684	Ca+	C
s385360	Caspase 9	C
s385068	Cyto C	C
s385473	EGFR_Cbl_Grb2_Eps15	C
s382098	ERK	C
s9	galactosylceramide	C
s1028658	H+	C
s383786	H+	C
s384718	H+	C
s383952	host_mRNA_transcription	C
s382797	host-factors_transcription	C
s385310	host-mRNA_intron-containing_export1	C
s385313	host-mRNA_intron-containing_export3	C
s385392	Hsp40_p58IPK_p52rIPK_complex	C
s385391	Hsp70_Hsp40_p58IPK_complex	C
s1028145	I_kappa_B	C
s387939	I_kappa_B_NF_kappa_B	C
s387959	IFN-alpha	C
s387960	IFN-beta	C
s382850	IFN-beta	C
s387961	IFNs	C
s385537	IL-1_beta_	C
s385524	IL-1_beta_	C
s385516	IL-1_beta_	C
s385538	IL-18	C
s385517	IL-18	C
s385543	IL-1R	C
s1027427	IL-33	C
s1027684	IL-33	C
s382851	INF-alpha	C
s1027476	IPS-1	C
s385079	IRF3	C
s382842	IRF3	C
s1027632	IRF3/7 pathway	C
s382843	IRF7	C
s385080	IRF7	C
s1027708	ISGF3(STAT1_STAT2_IRF9)	C
s1027685	ISGs: IFN-stimulated genes	C
s385104	JAK/STAT signaling	C
s1027488	Lipid Raft Dispersal	C
s382214	low pH	C
s387657	MAPK/ERK signaling	C
s384726	NFkB pathway	C
s385596	NFkB(p50/p65)	C
s385519	NLRP3 inflammasome	C
s1027531	NPC	C
s1027715	p38	C
s1027579	p38	C
s382627	PKC	C
s382629	PKC-RACK1_complex	C
s385099	PKR	C
s1027435	pro-IL-33	C
s387917	Procaspase 8	C
s384594	RanGDPase	C
s384682	RanGTPase	C
s382093	Ras	C
s1028637	S1P_S1PR	C
s387988	STAT1_STAT2	C
s382234	sulfatide	C
s1027654	TAK1	C
s385357	tBid	C
s385130	TRIM25	C
s384120	UAF56_THO complex	C
s382603	vATPase	C
s1027487	Viperin	C
s1027486	Viperin	C
s1027445	Viperin_FPPS	C
s1028768	YB-1	C
s380956	budding_virus	O
s387730	capped_M_mRNA_complex	O
s1027699	capped_M2_mRNA_complex	O
s1027727	capped_NEP/NS2_mRNA_complex	O
s1027696	capped_NS_mRNA_complex	O
s1027698	capped_NS1_mRNA_complex	O
s383795	capped_viral_mRNA	O
s384303	dsRNA	O
s1027535	HA	O
s384730	HA	O
s30	HA	O
s195789	HA	O
s387664	HA_cleavaged	O
s382774	intronless_and_unspliced_br_viral_mRNAs	O
s381542	M1	O
s382207	M1_vRNPs_complex	O
s384817	M2	O
s1027537	M2	O
s1027478	M2	O
s388014	M2	O
s381679	M2	O
s384709	M2	O
s1027536	NA	O
s382132	NA	O
s195787	NA	O
s382130	NA	O
s384738	NEP/NS2	O
s1028655	NEP/NS2	O
s382903	NP	O
s383797	NP-viral RNP complex	O
s1027743	NS1	O
s382125	NS1	O
s384270	NS1	O
s384283	NS1	O
s383958	NS1protein_NS1mRNA_binding	O
s1028611	PA	O
s382902	PA	O
s381174	PA-PB1_complex	O
s1028613	PB1	O
s382901	PB1	O
s382828	PB1_PB1-F2_complex	O
s384674	PB2	O
s382904	PB2	O
s382675	spliced_br_viral_mRNAs	O
s1028604	SUMOylated NEP/NS2	O
s1028598	SUMOylated NP	O
s1028595	SUMOylated_M1	O
s382799	viral_infection	O
s382143	viral_mRNA_translation_complex	O
s1027745	viral_polymerase_complex (RdRp)	O
s129	viral_RNA	O
s384747	virion	O
s384902	virus_assembly_growth	O
s382861	vRNA_degradation	O
s382927	vRNP_complex	O
s387701	vRNP_import_complex	O
s78	vRNP:M1:NEP	O
s384749	vRNP:M1:NEP	O
s1028137	Beclin-1_Atg6_M2	O
s4	g NA tetramer:Lpid Raft	O
s195781	g NA tetramer:Lpid Raft	O
s195778	g-p-HA trimer:Lpid Raft Complex	O
s1	g-p-HA trimer:Lpid Raft Complex	O
s384724	g-p-HA2 trimer:Lpid Raft Complex	O
s384725	g-p-HA2 trimer:Lpid Raft Complex	O
s387659	HA trimer:Lipid Raft Complex	O
s384229	intronless_viral_mRNA_Tap-p15_binding	O
s1028192	ISGylated NS1	O
s382001	M1_Hsc70_complex	O
s383949	NS1_CPSF_binding	O
s1028625	NS1_Dlg1	O
s1027729	NS1_import_complex	O
s1028653	NS1_MAGI1/2/3	O
s382780	NS1_NS1-BP_complex	O
s385321	NS1_PKR_PACT_complex	O
s1028622	NS1_SCRIB	O
s382817	PA_hCLE_binding	O
s385061	PB1-F2_PTPC	O
s385143	PB1-PB2-Hsp90_complex	O
s385069	PB2_IPS-1	O
s385150	PB2-Hsp90_complex	O
s385095	RIG-I_negative strand vRNA	O
s385480	sialic_receptor_HA_binding	O
s385491	sialic_receptor_HA_binding	O
s382801	sulfatide_NA_binding	O
s388021	viral dsRNA_TLR3	O
s1028652	viral dsRNA_TLR3_TRIF	O
s1027617	viral dsRNA_TRL3_TRIF_RIP1	O
s382826	viral_polymerase_hCLE_complex	O
s387706	vRNP_importin-alpha-and-beta1_complex	O
s386909	vRNP_MCM_complex	O
s387698	vRNPs_importin-alpha_complex	O
s384736	2-5-OA	O
s1028148	26S proteasome	O
s1027819	40S:elf3:elF1A	O
s385448	48S	O
s382611	ADP	O
s382639	Aly	O
s387915	Apaf1	O
s387920	apoptosome	O
s1027495	ASK-1	O
s1027567	ASK-1	O
s1027450	Autophagosome	O
s1027453	Autophagy induction	O
s387977	BAD	O
s387978	BAD	O
s385365	Bak	O
s385368	Bak_Bax complex	O
s385358	Bax	O
s1028177	Beclin_Bcl-2	O
s387924	Caspase 8	O
s1027582	Caspase 9	O
s385125	caspase-1	O
s385361	Caspase3/7	O
s387918	Cell Death	O
s385544	Chemokines	O
s1028180	Class III PI3K complex_Atg14	O
s1027783	clathrin-coated membrane	O
s1028040	CPSF	O
s385128	Crm1	O
s385403	Crm1_RanGTPase_GDP_complex	O
s381539	cRNA	O
s1028775	cRNP	O
s385126	Cytokines	O
s1027673	EGF signaling	O
s384698	EGFR	O
s1027767	EGFR_Cbl_Grb2_polyUb	O
s385425	elF2-GDP-complex	O
s384297	elF2-GTP-complex	O
s385461	Endocytosis	O
s382170	Epsin1	O
s1027761	ERK	O
s1027581	ERK5	O
s1027562	FADD	O
s1027432	Fas	O
s1027429	FasL	O
s1027564	FLIP	O
s382174	fusion	O
s1028615	G protein signaling	O
s382233	galactosylceramide	O
s382379	GDP	O
s384296	GDP	O
s1028640	GPCR	O
s1028648	GTP supply	O
s382584	H+	O
s382819	hCLE	O
s384346	host factor mRNA export	O
s384324	host protein	O
s384312	host_mRNA	O
s384317	host_mRNA	O
s385493	host_receptor_HA_binding	O
s385311	host-mRNA_intron-containing_export2	O
s385312	host-mRNA_intron-containing_export3	O
s1028607	Hsp40_p58_super_IPK_endsuper_	O
s385382	Hsp70	O
s381182	Hsp90	O
s382905	Hsp90	O
s387946	I_kappa_B	O
s1028140	I_kappa_B_NF_kappa_B	O
s385327	IFN-alpha	O
s385103	IFN-beta	O
s388005	IFN-gamma	O
s387982	IFNAR1-2	O
s388006	IFNGR1	O
s387962	IFNs	O
s384727	IFNs stimulated genes	O
s385584	IKK complex	O
s385581	IKK_alpha_	O
s385548	IKK_alpha_	O
s385582	IKK_beta_	O
s385549	IKK_beta_	O
s385533	IL-1_beta_	O
s385525	IL-18	O
s385534	IL-18	O
s1027682	IL-33	O
s1027683	IL-33	O
s387947	Inflamatory genes	O
s384115	intron_containing_br_host-mRNA	O
s385328	intronless_br_host_mRNA	O
s1027477	IPS-1	O
s385090	IPS-1_RIG-I	O
s1027419	IPS-1:NLRX1	O
s385341	IPS1_RIG-I_IKKi_TBK1	O
s385340	IPS1_RIG-I_TBK1_IKKi_IKK_alpha__IKK_beta_	O
s1027652	IRAK1	O
s1027650	IRAK4	O
s385084	IRF3	O
s385374	IRF7	O
s1028555	ISG15	O
s1027709	ISGF3(STAT1_STAT2_IRF9)	O
s1027449	isolation membrane (IM)	O
s1027471	JAK_TYK2	O
s39	JNK	O
s385523	K+	O
s385526	K+	O
s385513	K+ efflux _br_(Low K+)	O
s381466	Karyopherin_beta_3	O
s385162	Karyopherin_beta_3	O
s384691	Lipid Raft	O
s385508	low pH	O
s1028717	Low_pH	O
s1028628	MAGI1/2/3	O
s382095	MEK 1/2	O
s1027498	MEK5	O
s1027580	MEK5	O
s1028570	MK2/3	O
s1028573	MK2/3	O
s1027578	MKK3/6	O
s1027577	MKK4/7	O
s385071	MMP loss	O
s385070	MOMP	O
s387441	mRNA synthesis	O
s1028187	mTOR	O
s1027716	Necrosis	O
s385550	NEMO/IKK_gamma_	O
s385583	NEMO/IKK_gamma_	O
s385595	NFkB(p50/p65)	O
s384703	NLRP3 inflammasome	O
s936551	NLRX1	O
s384116	NPC	O
s1027505	NPC	O
s383954	NS1-BP	O
s385384	p52_super_IPK_endsuper_	O
s1028580	p58IPK_p88IPK_MK2/3_PKR complex	O
s383944	PABP2	O
s383779	PACT	O
s387980	PDK1	O
s385383	PERK	O
s384341	pi	O
s1027757	PI3K	O
s1027749	PI3K	O
s387963	PIP2	O
s387964	PIP3	O
s382091	PKC	O
s382811	PKC_beta_II	O
s381660	PKC_beta_II	O
s385124	PKR	O
s385122	PKR	O
s385514	pro-IL-1_beta_	O
s385515	pro-IL-18	O
s387923	Procaspase 9	O
s387838	progeny vRNPs	O
s384704	Proinflammatory Cytokine (e.g. IL-1beta) induction	O
s382635	Rab11-FIP_complex	O
s385705	Rab7	O
s382628	RACK1	O
s381620	Raf	O
s382094	Raf	O
s380504	Ran-GDP	O
s385308	RanGAP	O
s385302	RanGTPase	O
s1027588	RANTES	O
s382910	RIG-I	O
s382883	RNA_polymerase_II	O
s385329	RNA_polymerase_II	O
s1027744	RNaseL	O
s1027717	ROS	O
s385530	ROS	O
s1028170	sa6306_degraded	O
s1028146	sa7182_degraded	O
s173	segment vRNP	O
s384746	sialic-acid_containing-receptor	O
s384713	sialic-acid_receptor_sialic_acid	O
s1028163	spliceosome	O
s387992	STAT1_STAT2	O
s8	sulfatide	O
s382800	Sulfatide	O
s1028590	SUMO	O
s1028594	SUMO	O
s1027586	TAB1_TAB2/3_TAK1	O
s1027653	TAB2/3	O
s382650	Tap_p15_complex	O
s1027816	ternary complex	O
s384275	TGF-beta1	O
s3	THO_complex	O
s385589	TLR3_TRAF3	O
s385555	TLR3_TRAF6	O
s385592	TLR7_MyD88	O
s1027561	TNF_alpha_	O
s1027589	TNF_alpha_	O
s1027430	TNFR1	O
s1027656	Tollip	O
s1027647	TRAF6	O
s1027428	TRAIL	O
s1027431	TRAIL-R	O
s382651	TREX_complex	O
s382832	TRIM25	O
s382638	UAP56	O
s1028154	Ubquitin	O
s384253	unknown_br_export mechanism	O
s1027440	Viperin	O
s1027439	Viperin	O
s1028664	YB-1	O
s387678	capped_HA_mRNA_complex	R
s1027700	capped_M1_mRNA_complex	R
s387583	capped_NA_mRNA_complex	R
s387682	capped_NP_mRNA_complex	R
s387688	capped_PA_mRNA_complex	R
s387686	capped_PB1_mRNA_complex	R
s387691	capped_PB1-F2_mRNA_complex	R
s387683	capped_PB2_mRNA_complex	R
s388007	dsRNA	R
s12	HA	R
s44	M2	R
s1028614	M2	R
s382831	negative strand vRNA	R
s1028569	NP	R
s385133	NP	R
s385100	NS1_dsRNA	R
s1028612	PB1	R
s382413	PB1-F2	R
s382412	PB1-F2	R
s169216	PB1-F2	R
s384254	spliced_viral_mRNAs_export2	R
s1028592	SUMOylated NS1	R
s1028601	SUMOylated PB1	R
s385452	Virus attachment	R
s380490	vRNP:M1:NEP	R
s387718	vRNPs	R
s385375	g NA tetramer:Lpid Raft	R
s382244	NA tetramer:Lpid Raft	R
s385117	NS1_PABPN1	R
s1027722	NS1_Tap_p15	R
s382833	NS1_TRIM25	R
s381457	PB1-Hsp90_complex	R
s381442	PB2-Hsp90_complex	R
s382911	2-5-OAS	R
s1027838	40S ribosomal_br_complex	R
s1027967	60S ribosomal_br_complex	R
s381151	actin	R
s385364	AIF	R
s385112	Akt	R
s384334	Aly	R
s1027765	AP-2	R
s382225	arylsulfatase A	R
s385521	ASC	R
s1027664	ATF-2_c-Jun_AP-1	R
s1027455	Atg complex	R
s1028181	Atg14	R
s385527	ATP	R
s382610	ATP	R
s1028169	Bcl-2	R
s385359	Bcl-2	R
s385066	Bcl-xL	R
s1028168	Beclin 1	R
s387919	Bid	R
s385053	Ca+	R
s382403	calnexin	R
s382404	calreticulin	R
s387823	capped_host_mRNA	R
s385531	Cathepsin B	R
s385040	CBC	R
s1028031	CBC	R
s385472	Cbl	R
s1027741	CDKs	R
s10	ceramide_galactosyltransferase	R
s11	cerebroside_sulfotransferase	R
s1028651	CKII	R
s1028176	Class III PI3K complex_UVRAG	R
s382172	clathrin	R
s384732	Clathrin- / caveolin independent	R
s384731	Clathrin-mediated	R
s1028054	COPI coatomer	R
s1028051	COPII coat	R
s380491	Crm1	R
s385067	Cyto C	R
s1028620	Dlg1	R
s381709	dynein	R
s384692	EGFR	R
s1027746	EGFR	R
s385507	EGFR_Cbl_Grb2_Epsin1	R
s385412	eIF2B	R
s1028565	eIF4F	R
s1028560	eIF4GI	R
s1028556	elF1A	R
s384301	elF2-GDP-complex	R
s1027837	elF3 subunits_br_complex	R
s385458	Eps15	R
s381537	ERK	R
s1027499	ERK5	R
s382402	ERp57	R
s1028712	Exon-Junction-Complex	R
s382743	Exon-Junction-Complex	R
s1028662	F1Fo-ATPase	R
s1027443	FPPS	R
s1027434	Furin	R
s385471	Grb2	R
s382136	GRSF-1	R
s1027433	GSK3B	R
s384295	GTP	R
s382378	GTP	R
s385511	H+	R
s1028656	H+	R
s382862	HAT/TMPRSS11D	R
s385378	high_body_br_temparature	R
s1027721	HPAI	R
s384683	HPAI	R
s1028566	HRB	R
s381619	Hsc70	R
s385381	Hsp40	R
s385402	Hsp70	R
s1027441	IFITM1-2-3	R
s1027702	IKK complex	R
s385317	IKK_alpha__IKK_beta_	R
s382839	IKKi_TBK1	R
s1027740	importin alpha	R
s180612	Importin alpha	R
s1027680	importin alpha	R
s382906	importin alpha 1	R
s381491	importin alpha 1	R
s381492	importin alpha 3	R
s382907	importin alpha 3	R
s1027739	importin beta	R
s1027681	importin beta	R
s180733	Importin beta-1	R
s381080	Importin beta-1	R
s387951	INF-alpha	R
s387952	INF-beta	R
s1027438	IRAK1	R
s1027425	IRAK4	R
s382840	IRF3	R
s382841	IRF7	R
s387996	IRF9	R
s387974	JNK	R
s1027459	LC3-II	R
s195731	Lipid Raft	R
s16	Low_pH	R
s1027452	Lysosome	R
s385354	MCM_complx	R
s381532	MEK 1/2	R
s385427	Met-tRNA	R
s5	Mft1	R
s1027497	MKK3/6	R
s1027669	MKK3/6 p38 signaling	R
s1027496	MKK4/7	R
s1027668	MKK4/7 JNK signaling	R
s387937	mTOR pathway	R
s1028618	MxA	R
s1028617	MxA	R
s1027512	MyD88	R
s385520	NLRP3	R
s387956	NPC	R
s382908	Nucleophosmin	R
s387955	Nup98	R
s29372	Orthophosphate	R
s1028055	P-TEFb	R
s385528	P2X7	R
s387975	p38	R
s168	p58_hsp70_complex	R
s1028585	p58_super_IPK_endsuper_	R
s382135	PABP1	R
s384335	PABP2	R
s385546	pannexin 1	R
s387979	PDK1	R
s1027448	Phagophore	R
s1027480	PIAS	R
s1028172	PIK3C3/_br_VPS34	R
s1028173	PIK3R4	R
s382090	PKC	R
s385522	pro-caspase-1	R
s387922	Procaspase 3/7	R
s387965	PTEN	R
s385054	PTPC	R
s385704	Rab5	R
s382782	Rae1/Gle2/mrnp41	R
s384671	RanGDPase	R
s381621	Ras	R
s385309	RCC1	R
s385129	RIG-I	R
s385536	RIG-I	R
s1027610	RIP1	R
s382914	RNaseL	R
s1028636	S1P	R
s1028635	S1P receptors	R
s1028621	SCRIB	R
s1028769	SFPQ/PSF	R
s382239	sialic_acid	R
s28	sialic_acid_binding_receptor	R
s382365	sialic-acid_containing-receptor	R
s1027479	SOCS	R
s384117	SR proteins	R
s1027548	ssRNA	R
s384307	Staufen	R
s387821	svRNA	R
s1027655	TAK1	R
s385318	Tap_p15_complex	R
s381615	Tat-SF1	R
s1027657	TBK1	R
s1027508	TBK1_IKK_epsilon_	R
s1028619	Tetherin	R
s384276	TGF-beta1	R
s385395	TLR signaling	R
s385547	TLR3	R
s385075	TLR3	R
s385454	TLR7	R
s382866	TMPRSS13/MSPL	R
s382863	TMPRSS2	R
s382864	TMPRSS4	R
s385447	Tollip	R
s1028616	TPSB2	R
s385072	TRAF3	R
s385588	TRAF3	R
s385073	TRAF6	R
s385553	TRAF6	R
s385076	TRIF	R
s381708	tubulin	R
s385132	USP11	R
s388013	vATPase	R
s385706	Vps4	R

## Sheet: Links
					C = critical, O = ordinary, R = redundant
Reaction ID	Specie ID1	Name1	Specie ID2	Name2	Type
re11	s72	vRNP:M1 for Export	s78	vRNP:M1:NEP	C
re166	s382629	PKC-RACK1_complex	s381542	M1	C
re238	s381620	Raf	s382094	Raf	C
re247	s382130	NA	s382131	NA	C
re248	s382131	NA	s382132	NA	C
re265	s384730	HA	s385480	sialic_receptor_HA_binding	C
re268	s384709	M2	s388014	M2	C
re269	s384725	g-p-HA2 trimer:Lpid Raft Complex	s384724	g-p-HA2 trimer:Lpid Raft Complex	C
re27	s45	HA	s195789	HA	C
re284	s382234	sulfatide	s8	sulfatide	C
re286	s9	galactosylceramide	s382800	Sulfatide	C
re309	s385625	M1	s381084	M1	C
re31	s385047	M2	s381661	M2	C
re311	s381084	M1	s384737	M1	C
re320	s382628	RACK1	s382629	PKC-RACK1_complex	C
re351	s381660	PKC_beta_II	s382811	PKC_beta_II	C
re353	s382819	hCLE	s382817	PA_hCLE_binding	C
re359	s1027477	IPS-1	s1027476	IPS-1	C
re376	s383786	H+	s382214	low pH	C
re385	s1028040	CPSF	s383949	NS1_CPSF_binding	C
re387	s382780	NS1_NS1-BP_complex	s384115	intron_containing_br_host-mRNA	C
re389	s1027698	capped_NS1_mRNA_complex	s383958	NS1protein_NS1mRNA_binding	C
re394	s382883	RNA_polymerase_II	s385329	RNA_polymerase_II	C
re396	s387903	vRNPs_host-mRNA_binding	s382623	viral transcription	C
re416	s3	THO_complex	s382651	TREX_complex	C
re420	s384120	UAF56_THO complex	s3	THO_complex	C
re426	s1027699	capped_M2_mRNA_complex	s382675	spliced_br_viral_mRNAs	C
re430	s1027727	capped_NEP/NS2_mRNA_complex	s384253	unknown_br_export mechanism	C
re465	s1027531	NPC	s384346	host factor mRNA export	C
re475	s387700	vRNP_importin-alpha-and-beta1_complex	s387701	vRNP_import_complex	C
re478	s384674	PB2	s385069	PB2_IPS-1	C
re480	s382082	Ca+	s384684	Ca+	C
re495	s382603	vATPase	s382584	H+	C
re498	s384738	NEP/NS2	s383962	NEP/NS2	C
re5	s384284	HA	s30	HA	C
re500	s382635	Rab11-FIP_complex	s384817	M2	C
re501	s384818	virus_assembly	s384902	virus_assembly_growth	C
re511	s384684	Ca+	s385071	MMP loss	C
re514	s382842	IRF3	s385079	IRF3	C
re515	s382843	IRF7	s385080	IRF7	C
re516	s385079	IRF3	s385084	IRF3	C
re517	s385080	IRF7	s385374	IRF7	C
re519	s1027476	IPS-1	s385090	IPS-1_RIG-I	C
re520	s385086	RIG-I_negative strand vRNA	s385095	RIG-I_negative strand vRNA	C
re525	s385124	PKR	s385099	PKR	C
re528	s382098	ERK	s385126	Cytokines	C
re531	s382832	TRIM25	s385130	TRIM25	C
re535	s381466	Karyopherin_beta_3	s385136	PB1_IPO5_complex	C
re536	s385136	PB1_IPO5_complex	s1027541	PA-PB1_import_complex	C
re538	s385157	PB1-PB2-Hsp90_complex	s385143	PB1-PB2-Hsp90_complex	C
re539	s1027541	PA-PB1_import_complex	s1027542	PA-PB1_import_complex	C
re541	s382902	PA	s385161	PA	C
re550	s383952	host_mRNA_transcription	s385328	intronless_br_host_mRNA	C
re556	s385360	Caspase 9	s1027582	Caspase 9	C
re571	s1027828	43S complex	s385448	48S	C
re572	s384703	NLRP3 inflammasome	s384704	Proinflammatory Cytokine (e.g. IL-1beta) induction	C
re594	s384718	H+	s385508	low pH	C
re595	s381661	M2	s1027478	M2	C
re604	s385516	IL-1_beta_	s385524	IL-1_beta_	C
re605	s385517	IL-18	s385525	IL-18	C
re607	s385533	IL-1_beta_	s385537	IL-1_beta_	C
re608	s385534	IL-18	s385538	IL-18	C
re609	s385537	IL-1_beta_	s385514	pro-IL-1_beta_	C
re610	s385538	IL-18	s385515	pro-IL-18	C
re613	s385524	IL-1_beta_	s385543	IL-1R	C
re614	s385543	IL-1R	s385544	Chemokines	C
re615	s385523	K+	s385513	K+ efflux _br_(Low K+)	C
re617	s385548	IKK_alpha_	s385581	IKK_alpha_	C
re619	s385549	IKK_beta_	s385582	IKK_beta_	C
re620	s385550	NEMO/IKK_gamma_	s385583	NEMO/IKK_gamma_	C
re624	s385595	NFkB(p50/p65)	s385596	NFkB(p50/p65)	C
re63	s384594	RanGDPase	s380504	Ran-GDP	C
re634	s1027473	apoptosis	s387918	Cell Death	C
re636	s387915	Apaf1	s387915	Apaf1	C
re637	s387923	Procaspase 9	s385360	Caspase 9	C
re640	s387917	Procaspase 8	s387924	Caspase 8	C
re641	s385068	Cyto C	s387934	Apaf1_CytoC	C
re642	s387934	Apaf1_CytoC	s387920	apoptosome	C
re647	s385596	NFkB(p50/p65)	s387947	Inflamatory genes	C
re648	s382850	IFN-beta	s387960	IFN-beta	C
re649	s382851	INF-alpha	s387959	IFN-alpha	C
re65	s380495	vRNP-M1-NEP Export Complex	s382355	vRNP Export Complex	C
re651	s387961	IFNs	s387962	IFNs	C
re664	s384726	NFkB pathway	s1028140	I_kappa_B_NF_kappa_B	C
re665	s387977	BAD	s387978	BAD	C
re669	s387988	STAT1_STAT2	s387992	STAT1_STAT2	C
re670	s1027708	ISGF3(STAT1_STAT2_IRF9)	s1027709	ISGF3(STAT1_STAT2_IRF9)	C
re671	s936551	NLRX1	s1027419	IPS-1:NLRX1	C
re676	s1027435	pro-IL-33	s1027427	IL-33	C
re683	s1027454	Atg1/ULK1-2	s1027453	Autophagy induction	C
re690	s1027440	Viperin	s1027487	Viperin	C
re691	s1027487	Viperin	s1027486	Viperin	C
re692	s1027486	Viperin	s1027439	Viperin	C
re693	s1027445	Viperin_FPPS	s1027488	Lipid Raft Dispersal	C
re709	s381490	NP_import complex	s1027544	NP_import complex	C
re722	s381084	M1	s384737	M1	C
re723	s1027561	TNF_alpha_	s1027430	TNFR1	C
re724	s1027428	TRAIL	s1027431	TRAIL-R	C
re725	s1027429	FasL	s1027432	Fas	C
re729	s385104	JAK/STAT signaling	s1027471	JAK_TYK2	C
re730	s1027564	FLIP	s1027562	FADD	C
re731	s1027495	ASK-1	s1027567	ASK-1	C
re733	s388005	IFN-gamma	s388006	IFNGR1	C
re749	s1027498	MEK5	s1027580	MEK5	C
re751	s1027715	p38	s1027589	TNF_alpha_	C
re775	s1027594	viral dsRNA_TLR3_TRIF_TBK1_IKK_epsilon_	s1027632	IRF3/7 pathway	C
re780	s1027632	IRF3/7 pathway	s384727	IFNs stimulated genes	C
re781	s382093	Ras	s1027673	EGF signaling	C
re783	s1027488	Lipid Raft Dispersal	s384691	Lipid Raft	C
re786	s1027427	IL-33	s1027682	IL-33	C
re787	s1027683	IL-33	s1027684	IL-33	C
re788	s1027684	IL-33	s1027435	pro-IL-33	C
re789	s382799	viral_infection	s382797	host-factors_transcription	C
re791	s1027503	ATF-2_c-Jun_AP-1	s1027711	ATF-2_c-Jun_AP-1	C
re792	s385362	AIF	s1027716	Necrosis	C
re793	s1027717	ROS	s385530	ROS	C
re794	s1027579	p38	s1027715	p38	C
re795	s382638	UAP56	s382638	UAP56	C
re798	s382627	PKC	s387657	MAPK/ERK signaling	C
re805	s387657	MAPK/ERK signaling	s1027761	ERK	C
re813	s385705	Rab7	s382174	fusion	C
re816	s387946	I_kappa_B	s1028145	I_kappa_B	C
re818	s1027451	Autolysosome	s1028170	sa6306_degraded	C
re825	s1028187	mTOR	s1027454	Atg1/ULK1-2	C
re826	s1028555	ISG15	s1028192	ISGylated NS1	C
re833	s1028573	MK2/3	s1028570	MK2/3	C
re841	s384737	M1	s1028595	SUMOylated_M1	C
re843	s382903	NP	s1028598	SUMOylated NP	C
re845	s1028590	SUMO	s1028604	SUMOylated NEP/NS2	C
re848	s385161	PA	s1028611	PA	C
re858	s1028628	MAGI1/2/3	s1028653	NS1_MAGI1/2/3	C
re865	s1028637	S1P_S1PR	s1027749	PI3K	C
re866	s1027711	ATF-2_c-Jun_AP-1	s1027588	RANTES	C
re867	s1028648	GTP supply	s387441	mRNA synthesis	C
re869	s1028640	GPCR	s1028615	G protein signaling	C
re871	s383962	NEP/NS2	s1028655	NEP/NS2	C
re873	s1028768	YB-1	s1028664	YB-1	C
re877	s1028658	H+	s1028717	Low_pH	C
re116	s382904	PB2	s381442	PB2-Hsp90_complex	O
re116	s382905	Hsp90	s381442	PB2-Hsp90_complex	O
re119	s173	segment vRNP	s387838	progeny vRNPs	O
re119	s381182	Hsp90	s387838	progeny vRNPs	O
re13	s1028595	SUMOylated_M1	s72	vRNP:M1 for Export	O
re13	s381542	M1	s72	vRNP:M1 for Export	O
re13	s381619	Hsc70	s72	vRNP:M1 for Export	O
re13	s385402	Hsp70	s72	vRNP:M1 for Export	O
re13	s387838	progeny vRNPs	s72	vRNP:M1 for Export	O
re133	s1027745	viral_polymerase_complex (RdRp)	s173	segment vRNP	O
re133	s383797	NP-viral RNP complex	s173	segment vRNP	O
re141	s382901	PB1	s381457	PB1-Hsp90_complex	O
re141	s382905	Hsp90	s381457	PB1-Hsp90_complex	O
re142	s381442	PB2-Hsp90_complex	s385157	PB1-PB2-Hsp90_complex	O
re142	s381457	PB1-Hsp90_complex	s385157	PB1-PB2-Hsp90_complex	O
re143	s385143	PB1-PB2-Hsp90_complex	s1027745	viral_polymerase_complex (RdRp)	O
re143	s385143	PB1-PB2-Hsp90_complex	s381182	Hsp90	O
re143	s385161	PA	s1027745	viral_polymerase_complex (RdRp)	O
re143	s385161	PA	s381182	Hsp90	O
re148	s382903	NP	s381490	NP_import complex	O
re148	s382906	importin alpha 1	s381490	NP_import complex	O
re148	s382907	importin alpha 3	s381490	NP_import complex	O
re152	s129	viral_RNA	s383797	NP-viral RNP complex	O
re152	s381615	Tat-SF1	s383797	NP-viral RNP complex	O
re152	s382638	UAP56	s383797	NP-viral RNP complex	O
re152	s382908	Nucleophosmin	s383797	NP-viral RNP complex	O
re152	s385133	NP	s383797	NP-viral RNP complex	O
re163	s1028055	P-TEFb	s387903	vRNPs_host-mRNA_binding	O
re163	s1028769	SFPQ/PSF	s387903	vRNPs_host-mRNA_binding	O
re163	s381542	M1	s387903	vRNPs_host-mRNA_binding	O
re163	s383962	NEP/NS2	s387903	vRNPs_host-mRNA_binding	O
re163	s385329	RNA_polymerase_II	s387903	vRNPs_host-mRNA_binding	O
re163	s387718	vRNPs	s387903	vRNPs_host-mRNA_binding	O
re163	s387823	capped_host_mRNA	s387903	vRNPs_host-mRNA_binding	O
re164	s1028775	cRNP	s129	viral_RNA	O
re164	s382826	viral_polymerase_hCLE_complex	s129	viral_RNA	O
re164	s385329	RNA_polymerase_II	s129	viral_RNA	O
re164	s387821	svRNA	s129	viral_RNA	O
re171	s382826	viral_polymerase_hCLE_complex	s381539	cRNA	O
re171	s385329	RNA_polymerase_II	s381539	cRNA	O
re171	s386909	vRNP_MCM_complex	s381539	cRNA	O
re172	s385354	MCM_complx	s386909	vRNP_MCM_complex	O
re172	s387718	vRNPs	s386909	vRNP_MCM_complex	O
re180	s381622	viral_mRNA_GRSF-1_complex	s12	HA	O
re182	s381622	viral_mRNA_GRSF-1_complex	s381679	M2	O
re183	s381622	viral_mRNA_GRSF-1_complex	s382903	NP	O
re184	s381622	viral_mRNA_GRSF-1_complex	s382902	PA	O
re185	s381622	viral_mRNA_GRSF-1_complex	s382904	PB2	O
re186	s381622	viral_mRNA_GRSF-1_complex	s382901	PB1	O
re187	s381622	viral_mRNA_GRSF-1_complex	s382125	NS1	O
re188	s381622	viral_mRNA_GRSF-1_complex	s384738	NEP/NS2	O
re194	s1027535	HA	s45	HA	O
re194	s1028054	COPI coatomer	s45	HA	O
re197	s195778	g-p-HA trimer:Lpid Raft Complex	s1	g-p-HA trimer:Lpid Raft Complex	O
re197	s381151	actin	s1	g-p-HA trimer:Lpid Raft Complex	O
re197	s381708	tubulin	s1	g-p-HA trimer:Lpid Raft Complex	O
re197	s381709	dynein	s1	g-p-HA trimer:Lpid Raft Complex	O
re197	s382635	Rab11-FIP_complex	s1	g-p-HA trimer:Lpid Raft Complex	O
re198	s195781	g NA tetramer:Lpid Raft	s4	g NA tetramer:Lpid Raft	O
re198	s381151	actin	s4	g NA tetramer:Lpid Raft	O
re198	s381708	tubulin	s4	g NA tetramer:Lpid Raft	O
re198	s381709	dynein	s4	g NA tetramer:Lpid Raft	O
re198	s382635	Rab11-FIP_complex	s4	g NA tetramer:Lpid Raft	O
re20	s387706	vRNP_importin-alpha-and-beta1_complex	s381080	Importin beta-1	O
re20	s387706	vRNP_importin-alpha-and-beta1_complex	s381491	importin alpha 1	O
re20	s387706	vRNP_importin-alpha-and-beta1_complex	s387718	vRNPs	O
re210	s384736	2-5-OA	s1027473	apoptosis	O
re235	s381622	viral_mRNA_GRSF-1_complex	s169216	PB1-F2	O
re236	s1	g-p-HA trimer:Lpid Raft Complex	s382091	PKC	O
re236	s382090	PKC	s382091	PKC	O
re236	s387659	HA trimer:Lipid Raft Complex	s382091	PKC	O
re237	s381621	Ras	s382093	Ras	O
re237	s382091	PKC	s382093	Ras	O
re237	s382627	PKC	s382093	Ras	O
re239	s381532	MEK 1/2	s382095	MEK 1/2	O
re239	s382094	Raf	s382095	MEK 1/2	O
re241	s381537	ERK	s382098	ERK	O
re241	s382095	MEK 1/2	s382098	ERK	O
re249	s1027536	NA	s195787	NA	O
re249	s1028054	COPI coatomer	s195787	NA	O
re251	s1028560	eIF4GI	s382143	viral_mRNA_translation_complex	O
re251	s1028565	eIF4F	s382143	viral_mRNA_translation_complex	O
re251	s382125	NS1	s382143	viral_mRNA_translation_complex	O
re251	s382135	PABP1	s382143	viral_mRNA_translation_complex	O
re251	s382136	GRSF-1	s382143	viral_mRNA_translation_complex	O
re251	s383795	capped_viral_mRNA	s382143	viral_mRNA_translation_complex	O
re251	s384307	Staufen	s382143	viral_mRNA_translation_complex	O
re252	s384301	elF2-GDP-complex	s385425	elF2-GDP-complex	O
re252	s385122	PKR	s385425	elF2-GDP-complex	O
re252	s385383	PERK	s385425	elF2-GDP-complex	O
re255	s385382	Hsp70	s385384	p52_super_IPK_endsuper_	O
re255	s385382	Hsp70	s385391	Hsp70_Hsp40_p58IPK_complex	O
re255	s385392	Hsp40_p58IPK_p52rIPK_complex	s385384	p52_super_IPK_endsuper_	O
re255	s385392	Hsp40_p58IPK_p52rIPK_complex	s385391	Hsp70_Hsp40_p58IPK_complex	O
re256	s1027967	60S ribosomal_br_complex	s381622	viral_mRNA_GRSF-1_complex	O
re256	s382143	viral_mRNA_translation_complex	s381622	viral_mRNA_GRSF-1_complex	O
re256	s384297	elF2-GTP-complex	s381622	viral_mRNA_GRSF-1_complex	O
re256	s385425	elF2-GDP-complex	s381622	viral_mRNA_GRSF-1_complex	O
re266	s384713	sialic-acid_receptor_sialic_acid	s28	sialic_acid_binding_receptor	O
re266	s384713	sialic-acid_receptor_sialic_acid	s382239	sialic_acid	O
re270	s1027757	PI3K	s385491	sialic_receptor_HA_binding	O
re270	s381151	actin	s385491	sialic_receptor_HA_binding	O
re270	s381709	dynein	s385491	sialic_receptor_HA_binding	O
re270	s382170	Epsin1	s385491	sialic_receptor_HA_binding	O
re270	s385480	sialic_receptor_HA_binding	s385491	sialic_receptor_HA_binding	O
re28	s195731	Lipid Raft	s195778	g-p-HA trimer:Lpid Raft Complex	O
re28	s195789	HA	s195778	g-p-HA trimer:Lpid Raft Complex	O
re282	s10	ceramide_galactosyltransferase	s382233	galactosylceramide	O
re282	s5	Mft1	s382233	galactosylceramide	O
re283	s11	cerebroside_sulfotransferase	s382234	sulfatide	O
re283	s382233	galactosylceramide	s382234	sulfatide	O
re285	s382225	arylsulfatase A	s9	galactosylceramide	O
re285	s8	sulfatide	s9	galactosylceramide	O
re298	s380504	Ran-GDP	s382379	GDP	O
re298	s380504	Ran-GDP	s384682	RanGTPase	O
re298	s382378	GTP	s382379	GDP	O
re298	s382378	GTP	s384682	RanGTPase	O
re298	s385309	RCC1	s382379	GDP	O
re298	s385309	RCC1	s384682	RanGTPase	O
re299	s384345	PB1-F2	s382412	PB1-F2	O
re3	s12	HA	s384284	HA	O
re3	s382402	ERp57	s384284	HA	O
re3	s382403	calnexin	s384284	HA	O
re3	s382404	calreticulin	s384284	HA	O
re30	s195731	Lipid Raft	s195781	g NA tetramer:Lpid Raft	O
re30	s195787	NA	s195781	g NA tetramer:Lpid Raft	O
re301	s384116	NPC	s382413	PB1-F2	O
re301	s384345	PB1-F2	s382413	PB1-F2	O
re302	s382125	NS1	s382125	NS1	O
re305	s382207	M1_vRNPs_complex	s382927	vRNP_complex	O
re305	s382207	M1_vRNPs_complex	s385625	M1	O
re305	s382214	low pH	s382927	vRNP_complex	O
re305	s382214	low pH	s385625	M1	O
re306	s180733	Importin beta-1	s387700	vRNP_importin-alpha-and-beta1_complex	O
re306	s387698	vRNPs_importin-alpha_complex	s387700	vRNP_importin-alpha-and-beta1_complex	O
re310	s1027441	IFITM1-2-3	s387698	vRNPs_importin-alpha_complex	O
re310	s180612	Importin alpha	s387698	vRNPs_importin-alpha_complex	O
re310	s382811	PKC_beta_II	s387698	vRNPs_importin-alpha_complex	O
re310	s382927	vRNP_complex	s387698	vRNPs_importin-alpha_complex	O
re310	s384724	g-p-HA2 trimer:Lpid Raft Complex	s387698	vRNPs_importin-alpha_complex	O
re315	s1027757	PI3K	s382603	vATPase	O
re315	s1027757	PI3K	s382611	ADP	O
re315	s1027761	ERK	s382603	vATPase	O
re315	s1027761	ERK	s382611	ADP	O
re315	s382610	ATP	s382603	vATPase	O
re315	s382610	ATP	s382611	ADP	O
re315	s388013	vATPase	s382603	vATPase	O
re315	s388013	vATPase	s382611	ADP	O
re319	s1027544	NP_import complex	s381163	NP	O
re319	s1027544	NP_import complex	s381491	importin alpha 1	O
re319	s1027544	NP_import complex	s381492	importin alpha 3	O
re321	s382635	Rab11-FIP_complex	s387659	HA trimer:Lipid Raft Complex	O
re321	s387664	HA_cleavaged	s387659	HA trimer:Lipid Raft Complex	O
re332	s1027729	NS1_import_complex	s1027735	NS1_import_complex	O
re332	s1028192	ISGylated NS1	s1027735	NS1_import_complex	O
re332	s384116	NPC	s1027735	NS1_import_complex	O
re342	s387688	capped_PA_mRNA_complex	s382774	intronless_and_unspliced_br_viral_mRNAs	O
re346	s382797	host-factors_transcription	s387955	Nup98	O
re347	s382797	host-factors_transcription	s382782	Rae1/Gle2/mrnp41	O
re348	s16	Low_pH	s382801	sulfatide_NA_binding	O
re348	s380956	budding_virus	s382801	sulfatide_NA_binding	O
re348	s382800	Sulfatide	s382801	sulfatide_NA_binding	O
re349	s1	g-p-HA trimer:Lpid Raft Complex	s382807	HA_sulfatide_binding	O
re349	s382800	Sulfatide	s382807	HA_sulfatide_binding	O
re350	s382244	NA tetramer:Lpid Raft	s385493	host_receptor_HA_binding	O
re350	s385491	sialic_receptor_HA_binding	s385493	host_receptor_HA_binding	O
re354	s382817	PA_hCLE_binding	s381182	Hsp90	O
re354	s382817	PA_hCLE_binding	s382826	viral_polymerase_hCLE_complex	O
re354	s385143	PB1-PB2-Hsp90_complex	s381182	Hsp90	O
re354	s385143	PB1-PB2-Hsp90_complex	s382826	viral_polymerase_hCLE_complex	O
re356	s1028612	PB1	s382828	PB1_PB1-F2_complex	O
re356	s382413	PB1-F2	s382828	PB1_PB1-F2_complex	O
re358	s384270	NS1	s382833	NS1_TRIM25	O
re358	s385130	TRIM25	s382833	NS1_TRIM25	O
re360	s1027757	PI3K	s382842	IRF3	O
re360	s382840	IRF3	s382842	IRF3	O
re360	s385341	IPS1_RIG-I_IKKi_TBK1	s382842	IRF3	O
re361	s1027594	viral dsRNA_TLR3_TRIF_TBK1_IKK_epsilon_	s382843	IRF7	O
re361	s382841	IRF7	s382843	IRF7	O
re361	s385341	IPS1_RIG-I_IKKi_TBK1	s382843	IRF7	O
re362	s382839	IKKi_TBK1	s385341	IPS1_RIG-I_IKKi_TBK1	O
re362	s385072	TRAF3	s385341	IPS1_RIG-I_IKKi_TBK1	O
re362	s385090	IPS-1_RIG-I	s385341	IPS1_RIG-I_IKKi_TBK1	O
re363	s1027711	ATF-2_c-Jun_AP-1	s382850	IFN-beta	O
re363	s385069	PB2_IPS-1	s382850	IFN-beta	O
re363	s385084	IRF3	s382850	IFN-beta	O
re363	s385596	NFkB(p50/p65)	s382850	IFN-beta	O
re363	s387952	INF-beta	s382850	IFN-beta	O
re364	s385374	IRF7	s382851	INF-alpha	O
re364	s385596	NFkB(p50/p65)	s382851	INF-alpha	O
re364	s387951	INF-alpha	s382851	INF-alpha	O
re368	s382610	ATP	s382611	ADP	O
re368	s382610	ATP	s384736	2-5-OA	O
re368	s382911	2-5-OAS	s382611	ADP	O
re368	s382911	2-5-OAS	s384736	2-5-OA	O
re368	s384270	NS1	s382611	ADP	O
re368	s384270	NS1	s384736	2-5-OA	O
re368	s384303	dsRNA	s382611	ADP	O
re368	s384303	dsRNA	s384736	2-5-OA	O
re368	s387962	IFNs	s382611	ADP	O
re368	s387962	IFNs	s384736	2-5-OA	O
re370	s382914	RNaseL	s1027744	RNaseL	O
re370	s384736	2-5-OA	s1027744	RNaseL	O
re375	s382584	H+	s383786	H+	O
re375	s388014	M2	s383786	H+	O
re380	s382910	RIG-I	s385536	RIG-I	O
re380	s385130	TRIM25	s385536	RIG-I	O
re381	s382125	NS1	s384270	NS1	O
re386	s1028040	CPSF	s383952	host_mRNA_transcription	O
re386	s383949	NS1_CPSF_binding	s383952	host_mRNA_transcription	O
re386	s385117	NS1_PABPN1	s383952	host_mRNA_transcription	O
re386	s385329	RNA_polymerase_II	s383952	host_mRNA_transcription	O
re386	s387823	capped_host_mRNA	s383952	host_mRNA_transcription	O
re388	s383954	NS1-BP	s382780	NS1_NS1-BP_complex	O
re388	s384283	NS1	s382780	NS1_NS1-BP_complex	O
re397	s387583	capped_NA_mRNA_complex	s382774	intronless_and_unspliced_br_viral_mRNAs	O
re398	s387678	capped_HA_mRNA_complex	s382774	intronless_and_unspliced_br_viral_mRNAs	O
re399	s387682	capped_NP_mRNA_complex	s382774	intronless_and_unspliced_br_viral_mRNAs	O
re4	s381679	M2	s44	M2	O
re400	s387683	capped_PB2_mRNA_complex	s382774	intronless_and_unspliced_br_viral_mRNAs	O
re401	s387686	capped_PB1_mRNA_complex	s382774	intronless_and_unspliced_br_viral_mRNAs	O
re404	s382623	viral transcription	s1027696	capped_NS_mRNA_complex	O
re405	s382623	viral transcription	s387730	capped_M_mRNA_complex	O
re406	s382623	viral transcription	s387688	capped_PA_mRNA_complex	O
re407	s382623	viral transcription	s387686	capped_PB1_mRNA_complex	O
re408	s382623	viral transcription	s387683	capped_PB2_mRNA_complex	O
re409	s382623	viral transcription	s387682	capped_NP_mRNA_complex	O
re410	s382623	viral transcription	s387678	capped_HA_mRNA_complex	O
re411	s382623	viral transcription	s387583	capped_NA_mRNA_complex	O
re419	s382639	Aly	s384120	UAF56_THO complex	O
re419	s382639	Aly	s385312	host-mRNA_intron-containing_export3	O
re419	s382650	Tap_p15_complex	s384120	UAF56_THO complex	O
re419	s382650	Tap_p15_complex	s385312	host-mRNA_intron-containing_export3	O
re419	s385311	host-mRNA_intron-containing_export2	s384120	UAF56_THO complex	O
re419	s385311	host-mRNA_intron-containing_export2	s385312	host-mRNA_intron-containing_export3	O
re421	s383944	PABP2	s382639	Aly	O
re421	s383944	PABP2	s385311	host-mRNA_intron-containing_export2	O
re421	s385310	host-mRNA_intron-containing_export1	s382639	Aly	O
re421	s385310	host-mRNA_intron-containing_export1	s385311	host-mRNA_intron-containing_export2	O
re422	s385312	host-mRNA_intron-containing_export3	s385313	host-mRNA_intron-containing_export3	O
re422	s387956	NPC	s385313	host-mRNA_intron-containing_export3	O
re425	s1028163	spliceosome	s1027699	capped_M2_mRNA_complex	O
re425	s387730	capped_M_mRNA_complex	s1027699	capped_M2_mRNA_complex	O
re427	s387730	capped_M_mRNA_complex	s1027700	capped_M1_mRNA_complex	O
re428	s1027700	capped_M1_mRNA_complex	s382774	intronless_and_unspliced_br_viral_mRNAs	O
re431	s384253	unknown_br_export mechanism	s383795	capped_viral_mRNA	O
re435	s382638	UAP56	s384229	intronless_viral_mRNA_Tap-p15_binding	O
re435	s382650	Tap_p15_complex	s384229	intronless_viral_mRNA_Tap-p15_binding	O
re435	s382774	intronless_and_unspliced_br_viral_mRNAs	s384229	intronless_viral_mRNA_Tap-p15_binding	O
re435	s384117	SR proteins	s384229	intronless_viral_mRNA_Tap-p15_binding	O
re436	s1027696	capped_NS_mRNA_complex	s1027698	capped_NS1_mRNA_complex	O
re436	s383954	NS1-BP	s1027698	capped_NS1_mRNA_complex	O
re437	s1027696	capped_NS_mRNA_complex	s1027727	capped_NEP/NS2_mRNA_complex	O
re437	s1028163	spliceosome	s1027727	capped_NEP/NS2_mRNA_complex	O
re440	s382638	UAP56	s384244	spliced_viral_mRNA_export1	O
re440	s382639	Aly	s384244	spliced_viral_mRNA_export1	O
re440	s382675	spliced_br_viral_mRNAs	s384244	spliced_viral_mRNA_export1	O
re440	s382743	Exon-Junction-Complex	s384244	spliced_viral_mRNA_export1	O
re441	s382650	Tap_p15_complex	s382639	Aly	O
re441	s382650	Tap_p15_complex	s384254	spliced_viral_mRNAs_export2	O
re441	s384244	spliced_viral_mRNA_export1	s382639	Aly	O
re441	s384244	spliced_viral_mRNA_export1	s384254	spliced_viral_mRNAs_export2	O
re442	s384116	NPC	s383795	capped_viral_mRNA	O
re442	s384229	intronless_viral_mRNA_Tap-p15_binding	s383795	capped_viral_mRNA	O
re444	s384116	NPC	s383795	capped_viral_mRNA	O
re444	s384254	spliced_viral_mRNAs_export2	s383795	capped_viral_mRNA	O
re445	s1027698	capped_NS1_mRNA_complex	s382774	intronless_and_unspliced_br_viral_mRNAs	O
re445	s383958	NS1protein_NS1mRNA_binding	s382774	intronless_and_unspliced_br_viral_mRNAs	O
re448	s382412	PB1-F2	s385061	PB1-F2_PTPC	O
re448	s385054	PTPC	s385061	PB1-F2_PTPC	O
re448	s385357	tBid	s385061	PB1-F2_PTPC	O
re449	s384276	TGF-beta1	s384275	TGF-beta1	O
re449	s4	g NA tetramer:Lpid Raft	s384275	TGF-beta1	O
re450	s384275	TGF-beta1	s1027473	apoptosis	O
re452	s168	p58_hsp70_complex	s385383	PERK	O
re452	s385383	PERK	s385383	PERK	O
re453	s384295	GTP	s384296	GDP	O
re453	s384295	GTP	s384297	elF2-GTP-complex	O
re453	s384301	elF2-GDP-complex	s384296	GDP	O
re453	s384301	elF2-GDP-complex	s384297	elF2-GTP-complex	O
re453	s385412	eIF2B	s384296	GDP	O
re453	s385412	eIF2B	s384297	elF2-GTP-complex	O
re454	s383779	PACT	s385122	PKR	O
re454	s384270	NS1	s385122	PKR	O
re454	s384303	dsRNA	s385122	PKR	O
re454	s385099	PKR	s385122	PKR	O
re454	s385099	PKR	s385122	PKR	O
re454	s385391	Hsp70_Hsp40_p58IPK_complex	s385122	PKR	O
re455	s1028560	eIF4GI	s384317	host_mRNA	O
re455	s382135	PABP1	s384317	host_mRNA	O
re455	s382136	GRSF-1	s384317	host_mRNA	O
re455	s384312	host_mRNA	s384317	host_mRNA	O
re456	s1027967	60S ribosomal_br_complex	s384324	host protein	O
re456	s384297	elF2-GTP-complex	s384324	host protein	O
re456	s384317	host_mRNA	s384324	host protein	O
re456	s385425	elF2-GDP-complex	s384324	host protein	O
re459	s382650	Tap_p15_complex	s382650	Tap_p15_complex	O
re459	s384283	NS1	s382650	Tap_p15_complex	O
re460	s383944	PABP2	s383944	PABP2	O
re460	s384283	NS1	s383944	PABP2	O
re462	s385313	host-mRNA_intron-containing_export3	s1028031	CBC	O
re462	s385313	host-mRNA_intron-containing_export3	s1028712	Exon-Junction-Complex	O
re462	s385313	host-mRNA_intron-containing_export3	s384312	host_mRNA	O
re462	s385313	host-mRNA_intron-containing_export3	s384334	Aly	O
re462	s385313	host-mRNA_intron-containing_export3	s384335	PABP2	O
re462	s385313	host-mRNA_intron-containing_export3	s385318	Tap_p15_complex	O
re463	s1028664	YB-1	s380495	vRNP-M1-NEP Export Complex	O
re463	s385128	Crm1	s380495	vRNP-M1-NEP Export Complex	O
re463	s78	vRNP:M1:NEP	s380495	vRNP-M1-NEP Export Complex	O
re464	s169216	PB1-F2	s384345	PB1-F2	O
re464	s382091	PKC	s384345	PB1-F2	O
re467	s1027757	PI3K	s1027473	apoptosis	O
re468	s1027746	EGFR	s1027757	PI3K	O
re468	s1027749	PI3K	s1027757	PI3K	O
re468	s384270	NS1	s1027757	PI3K	O
re474	s1028615	G protein signaling	s384746	sialic-acid_containing-receptor	O
re474	s1028615	G protein signaling	s384747	virion	O
re474	s1028619	Tetherin	s384746	sialic-acid_containing-receptor	O
re474	s1028619	Tetherin	s384747	virion	O
re474	s1028651	CKII	s384746	sialic-acid_containing-receptor	O
re474	s1028651	CKII	s384747	virion	O
re474	s1028662	F1Fo-ATPase	s384746	sialic-acid_containing-receptor	O
re474	s1028662	F1Fo-ATPase	s384747	virion	O
re474	s380956	budding_virus	s384746	sialic-acid_containing-receptor	O
re474	s380956	budding_virus	s384747	virion	O
re474	s385375	g NA tetramer:Lpid Raft	s384746	sialic-acid_containing-receptor	O
re474	s385375	g NA tetramer:Lpid Raft	s384747	virion	O
re476	s381084	M1	s387704	vRNP_import_complex	O
re476	s387701	vRNP_import_complex	s387704	vRNP_import_complex	O
re476	s387956	NPC	s387704	vRNP_import_complex	O
re477	s387704	vRNP_import_complex	s384671	RanGDPase	O
re477	s387704	vRNP_import_complex	s387706	vRNP_importin-alpha-and-beta1_complex	O
re479	s382904	PB2	s384674	PB2	O
re488	s384692	EGFR	s384698	EGFR	O
re488	s385480	sialic_receptor_HA_binding	s384698	EGFR	O
re496	s385122	PKR	s384726	NFkB pathway	O
re499	s1028566	HRB	s1028768	YB-1	O
re499	s1028566	HRB	s384749	vRNP:M1:NEP	O
re499	s1028617	MxA	s1028768	YB-1	O
re499	s1028617	MxA	s384749	vRNP:M1:NEP	O
re499	s380490	vRNP:M1:NEP	s1028768	YB-1	O
re499	s380490	vRNP:M1:NEP	s384749	vRNP:M1:NEP	O
re499	s381151	actin	s1028768	YB-1	O
re499	s381151	actin	s384749	vRNP:M1:NEP	O
re499	s382635	Rab11-FIP_complex	s1028768	YB-1	O
re499	s382635	Rab11-FIP_complex	s384749	vRNP:M1:NEP	O
re502	s384749	vRNP:M1:NEP	s384818	virus_assembly	O
re502	s384817	M2	s384818	virus_assembly	O
re502	s387659	HA trimer:Lipid Raft Complex	s384818	virus_assembly	O
re502	s4	g NA tetramer:Lpid Raft	s384818	virus_assembly	O
re503	s382365	sialic-acid_containing-receptor	s380956	budding_virus	O
re503	s384902	virus_assembly_growth	s380956	budding_virus	O
re503	s384902	virus_assembly_growth	s380956	budding_virus	O
re504	s1027537	M2	s385047	M2	O
re504	s1028054	COPI coatomer	s385047	M2	O
re506	s384683	HPAI	s382082	Ca+	O
re506	s385053	Ca+	s382082	Ca+	O
re507	s385054	PTPC	s385068	Cyto C	O
re507	s385061	PB1-F2_PTPC	s385068	Cyto C	O
re507	s385067	Cyto C	s385068	Cyto C	O
re507	s385070	MOMP	s385068	Cyto C	O
re507	s385071	MMP loss	s385068	Cyto C	O
re507	s385358	Bax	s385068	Cyto C	O
re510	s384684	Ca+	s385070	MOMP	O
re518	s382831	negative strand vRNA	s385086	RIG-I_negative strand vRNA	O
re518	s385536	RIG-I	s385086	RIG-I_negative strand vRNA	O
re522	s384270	NS1	s385100	NS1_dsRNA	O
re522	s384303	dsRNA	s385100	NS1_dsRNA	O
re524	s383944	PABP2	s385117	NS1_PABPN1	O
re524	s384283	NS1	s385117	NS1_PABPN1	O
re526	s384270	NS1	s385125	caspase-1	O
re526	s385125	caspase-1	s385125	caspase-1	O
re527	s385125	caspase-1	s1027473	apoptosis	O
re529	s380491	Crm1	s385128	Crm1	O
re530	s382910	RIG-I	s385129	RIG-I	O
re532	s1027744	RNaseL	s382861	vRNA_degradation	O
re532	s129	viral_RNA	s382861	vRNA_degradation	O
re533	s385132	USP11	s381163	NP	O
re533	s385133	NP	s381163	NP	O
re534	s381163	NP	s385133	NP	O
re537	s381542	M1	s382001	M1_Hsc70_complex	O
re537	s381619	Hsc70	s382001	M1_Hsc70_complex	O
re537	s385378	high_body_br_temparature	s382001	M1_Hsc70_complex	O
re54	s1027505	NPC	s29372	Orthophosphate	O
re54	s1027505	NPC	s380490	vRNP:M1:NEP	O
re54	s1027505	NPC	s380491	Crm1	O
re54	s1027505	NPC	s385302	RanGTPase	O
re54	s1027505	NPC	s385403	Crm1_RanGTPase_GDP_complex	O
re54	s382355	vRNP Export Complex	s29372	Orthophosphate	O
re54	s382355	vRNP Export Complex	s380490	vRNP:M1:NEP	O
re54	s382355	vRNP Export Complex	s380491	Crm1	O
re54	s382355	vRNP Export Complex	s385302	RanGTPase	O
re54	s382355	vRNP Export Complex	s385403	Crm1_RanGTPase_GDP_complex	O
re54	s382807	HA_sulfatide_binding	s29372	Orthophosphate	O
re54	s382807	HA_sulfatide_binding	s380490	vRNP:M1:NEP	O
re54	s382807	HA_sulfatide_binding	s380491	Crm1	O
re54	s382807	HA_sulfatide_binding	s385302	RanGTPase	O
re54	s382807	HA_sulfatide_binding	s385403	Crm1_RanGTPase_GDP_complex	O
re540	s180612	Importin alpha	s385150	PB2-Hsp90_complex	O
re540	s381442	PB2-Hsp90_complex	s385150	PB2-Hsp90_complex	O
re540	s384116	NPC	s385150	PB2-Hsp90_complex	O
re542	s1027542	PA-PB1_import_complex	s381174	PA-PB1_complex	O
re542	s1027542	PA-PB1_import_complex	s385162	Karyopherin_beta_3	O
re542	s384682	RanGTPase	s381174	PA-PB1_complex	O
re542	s384682	RanGTPase	s385162	Karyopherin_beta_3	O
re543	s381174	PA-PB1_complex	s1027745	viral_polymerase_complex (RdRp)	O
re543	s381174	PA-PB1_complex	s381182	Hsp90	O
re543	s385150	PB2-Hsp90_complex	s1027745	viral_polymerase_complex (RdRp)	O
re543	s385150	PB2-Hsp90_complex	s381182	Hsp90	O
re545	s385302	RanGTPase	s384341	pi	O
re545	s385302	RanGTPase	s384594	RanGDPase	O
re545	s385308	RanGAP	s384341	pi	O
re545	s385308	RanGAP	s384594	RanGDPase	O
re546	s1028163	spliceosome	s385310	host-mRNA_intron-containing_export1	O
re546	s382638	UAP56	s385310	host-mRNA_intron-containing_export1	O
re546	s382639	Aly	s385310	host-mRNA_intron-containing_export1	O
re546	s382651	TREX_complex	s385310	host-mRNA_intron-containing_export1	O
re546	s382743	Exon-Junction-Complex	s385310	host-mRNA_intron-containing_export1	O
re546	s384115	intron_containing_br_host-mRNA	s385310	host-mRNA_intron-containing_export1	O
re546	s385040	CBC	s385310	host-mRNA_intron-containing_export1	O
re548	s383779	PACT	s385321	NS1_PKR_PACT_complex	O
re548	s384270	NS1	s385321	NS1_PKR_PACT_complex	O
re548	s385099	PKR	s385321	NS1_PKR_PACT_complex	O
re549	s384117	SR proteins	s384312	host_mRNA	O
re549	s385328	intronless_br_host_mRNA	s384312	host_mRNA	O
re551	s385317	IKK_alpha__IKK_beta_	s385340	IPS1_RIG-I_TBK1_IKKi_IKK_alpha__IKK_beta_	O
re551	s385341	IPS1_RIG-I_IKKi_TBK1	s385340	IPS1_RIG-I_TBK1_IKKi_IKK_alpha__IKK_beta_	O
re552	s385340	IPS1_RIG-I_TBK1_IKKi_IKK_alpha__IKK_beta_	s384726	NFkB pathway	O
re553	s384684	Ca+	s382082	Ca+	O
re557	s385361	Caspase3/7	s385361	Caspase3/7	O
re557	s387920	apoptosome	s385361	Caspase3/7	O
re557	s387924	Caspase 8	s385361	Caspase3/7	O
re558	s385361	Caspase3/7	s1027473	apoptosis	O
re560	s385362	AIF	s1027473	apoptosis	O
re561	s385054	PTPC	s385362	AIF	O
re561	s385070	MOMP	s385362	AIF	O
re561	s385071	MMP loss	s385362	AIF	O
re561	s385364	AIF	s385362	AIF	O
re562	s385112	Akt	s387966	Akt	O
re562	s387964	PIP3	s387966	Akt	O
re562	s387980	PDK1	s387966	Akt	O
re563	s385357	tBid	s385358	Bax	O
re563	s385357	tBid	s385365	Bak	O
re563	s385368	Bak_Bax complex	s385358	Bax	O
re563	s385368	Bak_Bax complex	s385365	Bak	O
re564	s382627	PKC	s382627	PKC	O
re564	s384698	EGFR	s382627	PKC	O
re564	s387964	PIP3	s382627	PKC	O
re565	s385391	Hsp70_Hsp40_p58IPK_complex	s168	p58_hsp70_complex	O
re565	s385391	Hsp70_Hsp40_p58IPK_complex	s385381	Hsp40	O
re566	s385395	TLR signaling	s384726	NFkB pathway	O
re568	s384303	dsRNA	s384303	dsRNA	O
re569	s384297	elF2-GTP-complex	s1027816	ternary complex	O
re569	s385427	Met-tRNA	s1027816	ternary complex	O
re575	s385452	Virus attachment	s385459	Virus Entry	O
re577	s384732	Clathrin- / caveolin independent	s385461	Endocytosis	O
re578	s385459	Virus Entry	s384732	Clathrin- / caveolin independent	O
re579	s385459	Virus Entry	s384731	Clathrin-mediated	O
re580	s384731	Clathrin-mediated	s385461	Endocytosis	O
re581	s1027767	EGFR_Cbl_Grb2_polyUb	s385473	EGFR_Cbl_Grb2_Eps15	O
re581	s385458	Eps15	s385473	EGFR_Cbl_Grb2_Eps15	O
re582	s384698	EGFR	s1027767	EGFR_Cbl_Grb2_polyUb	O
re582	s385471	Grb2	s1027767	EGFR_Cbl_Grb2_polyUb	O
re582	s385472	Cbl	s1027767	EGFR_Cbl_Grb2_polyUb	O
re583	s382170	Epsin1	s385458	Eps15	O
re583	s382170	Epsin1	s385507	EGFR_Cbl_Grb2_Epsin1	O
re583	s385473	EGFR_Cbl_Grb2_Eps15	s385458	Eps15	O
re583	s385473	EGFR_Cbl_Grb2_Eps15	s385507	EGFR_Cbl_Grb2_Epsin1	O
re593	s1027478	M2	s384718	H+	O
re593	s385511	H+	s384718	H+	O
re596	s385125	caspase-1	s385516	IL-1_beta_	O
re596	s385514	pro-IL-1_beta_	s385516	IL-1_beta_	O
re597	s385125	caspase-1	s385517	IL-18	O
re597	s385515	pro-IL-18	s385517	IL-18	O
re598	s385513	K+ efflux _br_(Low K+)	s385519	NLRP3 inflammasome	O
re598	s385519	NLRP3 inflammasome	s385519	NLRP3 inflammasome	O
re598	s385530	ROS	s385519	NLRP3 inflammasome	O
re598	s385531	Cathepsin B	s385519	NLRP3 inflammasome	O
re600	s385522	pro-caspase-1	s385125	caspase-1	O
re600	s385522	pro-caspase-1	s385125	caspase-1	O
re601	s385519	NLRP3 inflammasome	s385520	NLRP3	O
re601	s385519	NLRP3 inflammasome	s385521	ASC	O
re601	s385519	NLRP3 inflammasome	s385522	pro-caspase-1	O
re603	s385523	K+	s385526	K+	O
re603	s385527	ATP	s385526	K+	O
re603	s385528	P2X7	s385526	K+	O
re612	s385508	low pH	s385519	NLRP3 inflammasome	O
re612	s385520	NLRP3	s385519	NLRP3 inflammasome	O
re612	s385521	ASC	s385519	NLRP3 inflammasome	O
re612	s385522	pro-caspase-1	s385519	NLRP3 inflammasome	O
re616	s385523	K+	s385526	K+	O
re616	s385546	pannexin 1	s385526	K+	O
re618	s385547	TLR3	s385555	TLR3_TRAF6	O
re618	s385553	TRAF6	s385555	TLR3_TRAF6	O
re621	s1027617	viral dsRNA_TRL3_TRIF_RIP1	s385584	IKK complex	O
re621	s385581	IKK_alpha_	s385584	IKK complex	O
re621	s385582	IKK_beta_	s385584	IKK complex	O
re621	s385583	NEMO/IKK_gamma_	s385584	IKK complex	O
re622	s385547	TLR3	s385589	TLR3_TRAF3	O
re622	s385588	TRAF3	s385589	TLR3_TRAF3	O
re623	s1027512	MyD88	s385592	TLR7_MyD88	O
re623	s1027548	ssRNA	s385592	TLR7_MyD88	O
re623	s382214	low pH	s385592	TLR7_MyD88	O
re623	s385454	TLR7	s385592	TLR7_MyD88	O
re626	s1027749	PI3K	s1027757	PI3K	O
re626	s384698	EGFR	s1027757	PI3K	O
re628	s1	g-p-HA trimer:Lpid Raft Complex	s387659	HA trimer:Lipid Raft Complex	O
re628	s382862	HAT/TMPRSS11D	s387659	HA trimer:Lipid Raft Complex	O
re628	s382863	TMPRSS2	s387659	HA trimer:Lipid Raft Complex	O
re628	s382864	TMPRSS4	s387659	HA trimer:Lipid Raft Complex	O
re629	s1027434	Furin	s387664	HA_cleavaged	O
re629	s1027721	HPAI	s387664	HA_cleavaged	O
re629	s1028616	TPSB2	s387664	HA_cleavaged	O
re629	s195789	HA	s387664	HA_cleavaged	O
re629	s382866	TMPRSS13/MSPL	s387664	HA_cleavaged	O
re630	s385403	Crm1_RanGTPase_GDP_complex	s380491	Crm1	O
re630	s385403	Crm1_RanGTPase_GDP_complex	s385302	RanGTPase	O
re632	s382623	viral transcription	s387691	capped_PB1-F2_mRNA_complex	O
re633	s387691	capped_PB1-F2_mRNA_complex	s382774	intronless_and_unspliced_br_viral_mRNAs	O
re635	s387919	Bid	s385357	tBid	O
re635	s387924	Caspase 8	s385357	tBid	O
re638	s387922	Procaspase 3/7	s385361	Caspase3/7	O
re639	s382627	PKC	s382627	PKC	O
re643	s385061	PB1-F2_PTPC	s385070	MOMP	O
re644	s385359	Bcl-2	s385070	MOMP	O
re645	s387966	Akt	s387937	mTOR pathway	O
re646	s387939	I_kappa_B_NF_kappa_B	s385595	NFkB(p50/p65)	O
re646	s387939	I_kappa_B_NF_kappa_B	s387946	I_kappa_B	O
re650	s387959	IFN-alpha	s387961	IFNs	O
re650	s387960	IFN-beta	s387961	IFNs	O
re654	s387959	IFN-alpha	s385327	IFN-alpha	O
re655	s387960	IFN-beta	s385103	IFN-beta	O
re656	s1027471	JAK_TYK2	s387988	STAT1_STAT2	O
re656	s1027479	SOCS	s387988	STAT1_STAT2	O
re657	s1027480	PIAS	s1027685	ISGs: IFN-stimulated genes	O
re657	s1027709	ISGF3(STAT1_STAT2_IRF9)	s1027685	ISGs: IFN-stimulated genes	O
re658	s385327	IFN-alpha	s385327	IFN-alpha	O
re659	s385103	IFN-beta	s385103	IFN-beta	O
re660	s1027757	PI3K	s387964	PIP3	O
re660	s387963	PIP2	s387964	PIP3	O
re661	s387964	PIP3	s387963	PIP2	O
re661	s387965	PTEN	s387963	PIP2	O
re662	s1027757	PI3K	s387964	PIP3	O
re662	s387963	PIP2	s387964	PIP3	O
re663	s387964	PIP3	s387963	PIP2	O
re663	s387965	PTEN	s387963	PIP2	O
re666	s387978	BAD	s1027473	apoptosis	O
re667	s387964	PIP3	s387980	PDK1	O
re667	s387979	PDK1	s387980	PDK1	O
re668	s382627	PKC	s382627	PKC	O
re668	s387980	PDK1	s382627	PKC	O
re672	s385075	TLR3	s388021	viral dsRNA_TLR3	O
re672	s388007	dsRNA	s388021	viral dsRNA_TLR3	O
re673	s385076	TRIF	s1028652	viral dsRNA_TLR3_TRIF	O
re673	s388021	viral dsRNA_TLR3	s1028652	viral dsRNA_TLR3_TRIF	O
re675	s387992	STAT1_STAT2	s1027708	ISGF3(STAT1_STAT2_IRF9)	O
re675	s387996	IRF9	s1027708	ISGF3(STAT1_STAT2_IRF9)	O
re677	s385066	Bcl-xL	s385070	MOMP	O
re678	s1027439	Viperin	s1027445	Viperin_FPPS	O
re678	s1027443	FPPS	s1027445	Viperin_FPPS	O
re679	s1027448	Phagophore	s1027449	isolation membrane (IM)	O
re679	s1027455	Atg complex	s1027449	isolation membrane (IM)	O
re680	s1027449	isolation membrane (IM)	s1027450	Autophagosome	O
re680	s1027459	LC3-II	s1027450	Autophagosome	O
re681	s1027450	Autophagosome	s1027451	Autolysosome	O
re681	s1027452	Lysosome	s1027451	Autolysosome	O
re681	s1027478	M2	s1027451	Autolysosome	O
re681	s1028176	Class III PI3K complex_UVRAG	s1027451	Autolysosome	O
re681	s388014	M2	s1027451	Autolysosome	O
re682	s1027453	Autophagy induction	s1027449	isolation membrane (IM)	O
re682	s1028180	Class III PI3K complex_Atg14	s1027449	isolation membrane (IM)	O
re685	s1027432	Fas	s387917	Procaspase 8	O
re685	s1027562	FADD	s387917	Procaspase 8	O
re694	s382627	PKC	s382627	PKC	O
re703	s1028051	COPII coat	s1027535	HA	O
re703	s30	HA	s1027535	HA	O
re704	s1028051	COPII coat	s1027536	NA	O
re704	s382132	NA	s1027536	NA	O
re705	s1028051	COPII coat	s1027537	M2	O
re705	s44	M2	s1027537	M2	O
re707	s387955	Nup98	s1027531	NPC	O
re708	s382782	Rae1/Gle2/mrnp41	s1027531	NPC	O
re720	s1027441	IFITM1-2-3	s385459	Virus Entry	O
re721	s1027441	IFITM1-2-3	s385461	Endocytosis	O
re726	s385103	IFN-beta	s387982	IFNAR1-2	O
re727	s385327	IFN-alpha	s387982	IFNAR1-2	O
re728	s387982	IFNAR1-2	s385104	JAK/STAT signaling	O
re742	s1027577	MKK4/7	s39	JNK	O
re742	s387974	JNK	s39	JNK	O
re743	s1027496	MKK4/7	s1027577	MKK4/7	O
re743	s1027567	ASK-1	s1027577	MKK4/7	O
re743	s1027654	TAK1	s1027577	MKK4/7	O
re743	s1027673	EGF signaling	s1027577	MKK4/7	O
re746	s1027578	MKK3/6	s1027579	p38	O
re746	s387975	p38	s1027579	p38	O
re747	s1027497	MKK3/6	s1027578	MKK3/6	O
re747	s1027567	ASK-1	s1027578	MKK3/6	O
re747	s1027654	TAK1	s1027578	MKK3/6	O
re747	s1027673	EGF signaling	s1027578	MKK3/6	O
re748	s1027499	ERK5	s1027581	ERK5	O
re748	s1027580	MEK5	s1027581	ERK5	O
re752	s1027508	TBK1_IKK_epsilon_	s1027594	viral dsRNA_TLR3_TRIF_TBK1_IKK_epsilon_	O
re752	s1027647	TRAF6	s1027594	viral dsRNA_TLR3_TRIF_TBK1_IKK_epsilon_	O
re752	s1028652	viral dsRNA_TLR3_TRIF	s1027594	viral dsRNA_TLR3_TRIF_TBK1_IKK_epsilon_	O
re753	s1027610	RIP1	s1027617	viral dsRNA_TRL3_TRIF_RIP1	O
re753	s1028652	viral dsRNA_TLR3_TRIF	s1027617	viral dsRNA_TRL3_TRIF_RIP1	O
re754	s385584	IKK complex	s384726	NFkB pathway	O
re755	s1027586	TAB1_TAB2/3_TAK1	s385584	IKK complex	O
re755	s1027617	viral dsRNA_TRL3_TRIF_RIP1	s385584	IKK complex	O
re755	s1027702	IKK complex	s385584	IKK complex	O
re755	s385122	PKR	s385584	IKK complex	O
re762	s1027652	IRAK1	s1027647	TRAF6	O
re762	s385073	TRAF6	s1027647	TRAF6	O
re763	s1027425	IRAK4	s1027650	IRAK4	O
re763	s385592	TLR7_MyD88	s1027650	IRAK4	O
re764	s1027438	IRAK1	s1027652	IRAK1	O
re764	s1027650	IRAK4	s1027652	IRAK1	O
re766	s1027650	IRAK4	s1027656	Tollip	O
re766	s385447	Tollip	s1027656	Tollip	O
re767	s1027652	IRAK1	s1027654	TAK1	O
re767	s1027655	TAK1	s1027654	TAK1	O
re768	s1027652	IRAK1	s1027653	TAB2/3	O
re768	s1027653	TAB2/3	s1027653	TAB2/3	O
re769	s1027653	TAB2/3	s1027586	TAB1_TAB2/3_TAK1	O
re769	s1027654	TAK1	s1027586	TAB1_TAB2/3_TAK1	O
re769	s1027657	TBK1	s1027586	TAB1_TAB2/3_TAK1	O
re774	s1027664	ATF-2_c-Jun_AP-1	s1027503	ATF-2_c-Jun_AP-1	O
re774	s39	JNK	s1027503	ATF-2_c-Jun_AP-1	O
re776	s385395	TLR signaling	s1027654	TAK1	O
re777	s1027654	TAK1	s1027668	MKK4/7 JNK signaling	O
re778	s1027654	TAK1	s1027669	MKK3/6 p38 signaling	O
re779	s387961	IFNs	s1027685	ISGs: IFN-stimulated genes	O
re784	s385128	Crm1	s385128	Crm1	O
re797	s385596	NFkB(p50/p65)	s1027685	ISGs: IFN-stimulated genes	O
re799	s382650	Tap_p15_complex	s1027722	NS1_Tap_p15	O
re799	s384283	NS1	s1027722	NS1_Tap_p15	O
re800	s1027735	NS1_import_complex	s1027739	importin beta	O
re800	s1027735	NS1_import_complex	s1027740	importin alpha	O
re800	s1027735	NS1_import_complex	s384283	NS1	O
re801	s1027680	importin alpha	s1027729	NS1_import_complex	O
re801	s1027681	importin beta	s1027729	NS1_import_complex	O
re801	s384270	NS1	s1027729	NS1_import_complex	O
re802	s382125	NS1	s384270	NS1	O
re803	s1027741	CDKs	s1027743	NS1	O
re803	s382091	PKC	s1027743	NS1	O
re803	s382098	ERK	s1027743	NS1	O
re803	s384283	NS1	s1027743	NS1	O
re806	s1027765	AP-2	s1027783	clathrin-coated membrane	O
re806	s382172	clathrin	s1027783	clathrin-coated membrane	O
re806	s385507	EGFR_Cbl_Grb2_Epsin1	s1027783	clathrin-coated membrane	O
re807	s382170	Epsin1	s384731	Clathrin-mediated	O
re808	s384270	NS1	s385100	NS1_dsRNA	O
re808	s384303	dsRNA	s385100	NS1_dsRNA	O
re809	s1027816	ternary complex	s1027828	43S complex	O
re809	s1027819	40S:elf3:elF1A	s1027828	43S complex	O
re810	s1027815	80S robosome	s1027838	40S ribosomal_br_complex	O
re810	s1027815	80S robosome	s1027967	60S ribosomal_br_complex	O
re811	s1027837	elF3 subunits_br_complex	s1027819	40S:elf3:elF1A	O
re811	s1027838	40S ribosomal_br_complex	s1027819	40S:elf3:elF1A	O
re811	s1028556	elF1A	s1027819	40S:elf3:elF1A	O
re811	s384270	NS1	s1027819	40S:elf3:elF1A	O
re812	s385704	Rab5	s385461	Endocytosis	O
re814	s387966	Akt	s1027433	GSK3B	O
re815	s1028140	I_kappa_B_NF_kappa_B	s387939	I_kappa_B_NF_kappa_B	O
re815	s385584	IKK complex	s387939	I_kappa_B_NF_kappa_B	O
re817	s1028145	I_kappa_B	s1028146	sa7182_degraded	O
re817	s1028145	I_kappa_B	s1028154	Ubquitin	O
re817	s1028148	26S proteasome	s1028146	sa7182_degraded	O
re817	s1028148	26S proteasome	s1028154	Ubquitin	O
re819	s385112	Akt	s387966	Akt	O
re819	s387964	PIP3	s387966	Akt	O
re820	s387966	Akt	s1028187	mTOR	O
re821	s1028177	Beclin_Bcl-2	s1028168	Beclin 1	O
re821	s1028177	Beclin_Bcl-2	s1028169	Bcl-2	O
re822	s1028168	Beclin 1	s1028180	Class III PI3K complex_Atg14	O
re822	s1028172	PIK3C3/_br_VPS34	s1028180	Class III PI3K complex_Atg14	O
re822	s1028173	PIK3R4	s1028180	Class III PI3K complex_Atg14	O
re822	s1028181	Atg14	s1028180	Class III PI3K complex_Atg14	O
re827	s1027685	ISGs: IFN-stimulated genes	s1028555	ISG15	O
re828	s1027685	ISGs: IFN-stimulated genes	s382832	TRIM25	O
re831	s1027967	60S ribosomal_br_complex	s1027815	80S robosome	O
re831	s385448	48S	s1027815	80S robosome	O
re839	s1028585	p58_super_IPK_endsuper_	s385392	Hsp40_p58IPK_p52rIPK_complex	O
re839	s385381	Hsp40	s385392	Hsp40_p58IPK_p52rIPK_complex	O
re839	s385384	p52_super_IPK_endsuper_	s385392	Hsp40_p58IPK_p52rIPK_complex	O
re840	s1028570	MK2/3	s1028580	p58IPK_p88IPK_MK2/3_PKR complex	O
re840	s1028585	p58_super_IPK_endsuper_	s1028580	p58IPK_p88IPK_MK2/3_PKR complex	O
re840	s385124	PKR	s1028580	p58IPK_p88IPK_MK2/3_PKR complex	O
re842	s1028594	SUMO	s1028592	SUMOylated NS1	O
re842	s384270	NS1	s1028592	SUMOylated NS1	O
re844	s1028594	SUMO	s1028601	SUMOylated PB1	O
re844	s382901	PB1	s1028601	SUMOylated PB1	O
re846	s381163	NP	s1028569	NP	O
re847	s1028585	p58_super_IPK_endsuper_	s1028607	Hsp40_p58_super_IPK_endsuper_	O
re847	s381679	M2	s1028607	Hsp40_p58_super_IPK_endsuper_	O
re847	s385381	Hsp40	s1028607	Hsp40_p58_super_IPK_endsuper_	O
re849	s382901	PB1	s1028612	PB1	O
re849	s384116	NPC	s1028612	PB1	O
re850	s1028612	PB1	s1028613	PB1	O
re850	s382091	PKC	s1028613	PB1	O
re851	s1028168	Beclin 1	s1028137	Beclin-1_Atg6_M2	O
re851	s388014	M2	s1028137	Beclin-1_Atg6_M2	O
re852	s381679	M2	s1028614	M2	O
re853	s1028618	MxA	s387838	progeny vRNPs	O
re854	s1028620	Dlg1	s1028625	NS1_Dlg1	O
re854	s384270	NS1	s1028625	NS1_Dlg1	O
re854	s384683	HPAI	s1028625	NS1_Dlg1	O
re855	s1028621	SCRIB	s1028622	NS1_SCRIB	O
re855	s384270	NS1	s1028622	NS1_SCRIB	O
re855	s384683	HPAI	s1028622	NS1_SCRIB	O
re856	s1028621	SCRIB	s1027473	apoptosis	O
re857	s1028621	SCRIB	s385104	JAK/STAT signaling	O
re862	s1028635	S1P receptors	s1028637	S1P_S1PR	O
re862	s1028636	S1P	s1028637	S1P_S1PR	O
re870	s385706	Vps4	s385461	Endocytosis	O
re872	s1028656	H+	s1028658	H+	O
re872	s1028662	F1Fo-ATPase	s1028658	H+	O
re874	s384275	TGF-beta1	s1028768	YB-1	O
re875	s388006	IFNGR1	s1028768	YB-1	O
re876	s387966	Akt	s1028768	YB-1	O
re878	s381539	cRNA	s1028775	cRNP	O
re878	s383962	NEP/NS2	s1028775	cRNP	O
re878	s385133	NP	s1028775	cRNP	O
re878	s387718	vRNPs	s1028775	cRNP	O
re91	s381622	viral_mRNA_GRSF-1_complex	s382130	NA	O
re11	s383962	NEP/NS2	s78	vRNP:M1:NEP	R
re166	s382098	ERK	s381542	M1	R
re166	s384737	M1	s381542	M1	R
re181	s381622	viral_mRNA_GRSF-1_complex	s381084	M1	R
re238	s382093	Ras	s382094	Raf	R
re265	s384713	sialic-acid_receptor_sialic_acid	s385480	sialic_receptor_HA_binding	R
re269	s382214	low pH	s384724	g-p-HA2 trimer:Lpid Raft Complex	R
re320	s382627	PKC	s382629	PKC-RACK1_complex	R
re353	s382902	PA	s382817	PA_hCLE_binding	R
re353	s384116	NPC	s382817	PA_hCLE_binding	R
re385	s384283	NS1	s383949	NS1_CPSF_binding	R
re387	s383952	host_mRNA_transcription	s384115	intron_containing_br_host-mRNA	R
re387	s383954	NS1-BP	s384115	intron_containing_br_host-mRNA	R
re389	s384283	NS1	s383958	NS1protein_NS1mRNA_binding	R
re416	s382638	UAP56	s382651	TREX_complex	R
re416	s382639	Aly	s382651	TREX_complex	R
re420	s384120	UAF56_THO complex	s382638	UAP56	R
re421	s383944	PABP2	s382638	UAP56	R
re421	s385310	host-mRNA_intron-containing_export1	s382638	UAP56	R
re441	s382650	Tap_p15_complex	s382638	UAP56	R
re441	s384244	spliced_viral_mRNA_export1	s382638	UAP56	R
re475	s384594	RanGDPase	s387701	vRNP_import_complex	R
re478	s1027476	IPS-1	s385069	PB2_IPS-1	R
re495	s384718	H+	s382584	H+	R
re497	s384726	NFkB pathway	s384727	IFNs stimulated genes	R
re498	s382098	ERK	s383962	NEP/NS2	R
re500	s381661	M2	s384817	M2	R
re519	s385086	RIG-I_negative strand vRNA	s385090	IPS-1_RIG-I	R
re520	s384270	NS1	s385095	RIG-I_negative strand vRNA	R
re525	s384303	dsRNA	s385099	PKR	R
re535	s382901	PB1	s385136	PB1_IPO5_complex	R
re536	s382902	PA	s1027541	PA-PB1_import_complex	R
re538	s384116	NPC	s385143	PB1-PB2-Hsp90_complex	R
re539	s384116	NPC	s1027542	PA-PB1_import_complex	R
re541	s384116	NPC	s385161	PA	R
re556	s387966	Akt	s1027582	Caspase 9	R
re617	s387966	Akt	s385581	IKK_alpha_	R
re641	s387915	Apaf1	s387934	Apaf1_CytoC	R
re642	s387923	Procaspase 9	s387920	apoptosome	R
re65	s384682	RanGTPase	s382355	vRNP Export Complex	R
re665	s387966	Akt	s387978	BAD	R
re671	s1027476	IPS-1	s1027419	IPS-1:NLRX1	R
re690	s387961	IFNs	s1027487	Viperin	R
re701	s384303	dsRNA	s1027567	ASK-1	R
re702	s384303	dsRNA	s1027580	MEK5	R
re709	s384116	NPC	s1027544	NP_import complex	R
re731	s387966	Akt	s1027567	ASK-1	R
re750	s1027715	p38	s1027588	RANTES	R
re790	s387961	IFNs	s382797	host-factors_transcription	R
re826	s384270	NS1	s1028192	ISGylated NS1	R
re833	s1027579	p38	s1028570	MK2/3	R
re841	s1028590	SUMO	s1028595	SUMOylated_M1	R
re843	s1028594	SUMO	s1028598	SUMOylated NP	R
re845	s383962	NEP/NS2	s1028604	SUMOylated NEP/NS2	R
re858	s384270	NS1	s1028653	NS1_MAGI1/2/3	R
re863	s1028637	S1P_S1PR	s1028615	G protein signaling	R
