# Supplementary material for: A comprehensive map of the influenza A virus replication cycle
Source: BMC Syst Biol. 2013 Oct 2;7:97. doi: 10.1186/1752-0509-7-97 (PMC3819658; doi:10.1186/1752-0509-7-97)
Supplement: Additional file 12 — Topology Analysis Results. This file contains the results of the topology analysis based on the controllability analysis results to prioritize the target candidates. [file 1752-0509-7-97-S12.xls]

## Sheet: Nodes
FullName	Name	Degree	Betweenness	Closeness	Constraint	Critical
NS1	ns1	31	28112.9	0.0881349	0.0453096	FALSE
NPC	npc	20	7936.24	0.0838586	0.059691	TRUE
VIRAL_MRNA_GRSF-1_COMPLEX	viral_mrna_grsf-1_complex	15	36029.7	0.0871205	0.0713689	TRUE
VRNP:M1:NEP	vrnp:m1:nep	14	10036	0.0829868	0.13247	FALSE
NLRP3 INFLAMMASOME	nlrp3inflammasome	13	1265	0.0762285	0.140496	TRUE
PKC	pkc	13	10264.8	0.0851931	0.104455	TRUE
AKT	akt	12	4405.73	0.0800511	0.111389	TRUE
HOST-MRNA_INTRON-CONTAINING_EXPORT3	host-mrna_intron-containing_export3	12	2020.7	0.080168	0.180104	TRUE
G NA TETRAMER:LPID RAFT	gnatetramer:lpidraft	12	1026.65	0.0794858	0.1	FALSE
UAP56	uap56	12	3571.57	0.0777266	0.169316	FALSE
RANGTPASE	rangtpase	12	14801.6	0.0786879	0.125861	TRUE
M1	m1	12	4807.05	0.083987	0.111389	TRUE
PI3K	pi3k	11	10451.4	0.0852262	0.134362	FALSE
TAP_P15_COMPLEX	tap_p15_complex	11	1946.16	0.0826586	0.201607	FALSE
M2	m2	11	5358.6	0.0826586	0.111111	TRUE
PKR	pkr	11	5651.13	0.0835236	0.154777	TRUE
G-P-HA TRIMER:LPID RAFT COMPLEX	g-p-hatrimer:lpidraftcomplex	11	6595.75	0.0816592	0.124849	FALSE
HA	ha	11	5867.08	0.0827054	0.111111	TRUE
INTRONLESS_AND_UNSPLICED_BR_VIRAL_MRNAS	intronless_and_unspliced_br_viral_mrnas	11	16462.1	0.0772072	0.101986	FALSE
YB-1	yb-1	11	1720.9	0.0812512	0.183587	TRUE
ERK	erk	10	1719.82	0.0839709	0.141487	TRUE
HOST-MRNA_INTRON-CONTAINING_EXPORT1	host-mrna_intron-containing_export1	10	2608.71	0.073633	0.17085	TRUE
VIRAL TRANSCRIPTION	viraltranscription	10	20660	0.0744194	0.1	TRUE
SIALIC_RECEPTOR_HA_BINDING	sialic_receptor_ha_binding	10	2890	0.0820714	0.137454	FALSE
ALY	aly	10	1394.48	0.0780444	0.214439	FALSE
IKK COMPLEX	ikkcomplex	10	4531	0.0791419	0.149607	FALSE
NS1_IMPORT_COMPLEX	ns1_import_complex	10	9991.15	0.083619	0.243549	TRUE
DSRNA	dsrna	9	0	0.0812361	0.142857	FALSE
IFNS	ifns	9	11852.2	0.0804619	0.142857	TRUE
APOPTOSIS	apoptosis	9	318	0.0818114	0.111111	TRUE
NP	np	9	1975.39	0.0814018	0.183673	TRUE
HOST_MRNA	host_mrna	9	166.8	0.0764409	0.142857	FALSE
PB2-HSP90_COMPLEX	pb2-hsp90_complex	9	452.024	0.0794139	0.238095	FALSE
IFN-BETA	ifn-beta	9	10629.1	0.077603	0.142857	TRUE
NP_IMPORT COMPLEX	np_importcomplex	9	1337.55	0.0786879	0.265306	TRUE
TAK1	tak1	9	1634.2	0.0720263	0.142857	TRUE
PB1	pb1	9	1120.08	0.0828458	0.142857	FALSE
PABP2	pabp2	8	651.232	0.0824723	0.238901	FALSE
CYTO C	cytoc	8	886	0.0738187	0.225833	TRUE
NEP/NS2	nep/ns2	8	1631.98	0.0830967	0.166667	TRUE
ELF2-GDP-COMPLEX	elf2-gdp-complex	8	3296.47	0.0824723	0.207106	FALSE
PA	pa	8	990.766	0.0819642	0.218976	TRUE
PB1-PB2-HSP90_COMPLEX	pb1-pb2-hsp90_complex	8	1097.32	0.078309	0.270811	TRUE
HSP90	hsp90	8	3496	0.0775893	0.210593	FALSE
HA TRIMER:LIPID RAFT COMPLEX	hatrimer:lipidraftcomplex	8	2223.75	0.0807431	0.141416	FALSE
VRNP_IMPORT_COMPLEX	vrnp_import_complex	8	15887.7	0.0803	0.277778	TRUE
VRNPS_HOST-MRNA_BINDING	vrnps_host-mrna_binding	8	20672	0.0794426	0.125	TRUE
VIRAL_MRNA_TRANSLATION_COMPLEX	viral_mrna_translation_complex	8	30012	0.0838747	0.128249	FALSE
ADP	adp	8	0	0.0847327	0.175381	FALSE
VATPASE	vatpase	7	2600.02	0.0821021	0.280216	TRUE
AIF	aif	7	318	0.0767348	0.2	TRUE
SPLICED_VIRAL_MRNA_EXPORT1	spliced_viral_mrna_export1	7	2346.63	0.0733133	0.22449	TRUE
2-5-OA	2-5-oa	7	649.333	0.0840835	0.142857	FALSE
CASPASE-1	caspase-1	7	1875.33	0.0829397	0.2	FALSE
SIALIC-ACID_CONTAINING-RECEPTOR	sialic-acid_containing-receptor	7	117.869	0.0751198	0.183673	FALSE
CRM1	crm1	7	45.5	0.0785753	0.32291	FALSE
HA_SULFATIDE_BINDING	ha_sulfatide_binding	7	2313.5	0.0788859	0.174019	TRUE
VRNP EXPORT COMPLEX	vrnpexportcomplex	7	11618.4	0.0772343	0.265709	TRUE
SULFATIDE	sulfatide	7	1326	0.0739555	0.28	TRUE
H+	h+	7	7132.27	0.08058	0.2	TRUE
NFKB(P50/P65)	nfkb(p50/p65)	7	5670.33	0.0737072	0.2	TRUE
VRNP_IMPORTIN-ALPHA-AND-BETA1_COMPLEX	vrnp_importin-alpha-and-beta1_complex	7	17121.8	0.0755204	0.22449	TRUE
HOST_MRNA_TRANSCRIPTION	host_mrna_transcription	7	1170.8	0.0772615	0.18424	TRUE
PA-PB1_IMPORT_COMPLEX	pa-pb1_import_complex	7	823.111	0.0782531	0.280767	TRUE
PB1-F2	pb1-f2	7	2347	0.0834759	0.2	TRUE
MOMP	momp	6	612	0.0754166	0.18892	FALSE
PIP3	pip3	6	6430.57	0.0816289	0.277051	FALSE
CASPASE3/7	caspase3/7	6	28	0.0762285	0.25	FALSE
ASK-1	ask-1	6	1185	0.0777817	0.25	FALSE
RNA_POLYMERASE_II	rna_polymerase_ii	6	0	0.0759122	0.25	FALSE
EGFR	egfr	6	2601	0.081176	0.281262	FALSE
N_A	n_a	6	700.563	0.0812061	0.25	TRUE
RAB11-FIP_COMPLEX	rab11-fip_complex	6	0	0.081176	0.191899	FALSE
LOW PH	lowph	6	6722.52	0.0799636	0.166667	TRUE
HA_CLEAVAGED	ha_cleavaged	6	1159.5	0.0778783	0.166667	FALSE
ELF2-GTP-COMPLEX	elf2-gtp-complex	6	831.167	0.0816289	0.207106	FALSE
I_KAPPA_B_NF_KAPPA_B	i_kappa_b_nf_kappa_b	6	6513.33	0.0745458	0.289171	TRUE
NFKB PATHWAY	nfkbpathway	6	2034.33	0.0787868	0.205108	TRUE
IL-1_BETA_	il-1_beta_	6	866	0.0767885	0.375	TRUE
RIG-I_NEGATIVE STRAND VRNA	rig-i_negativestrandvrna	6	2104.83	0.0817505	0.25	TRUE
IPS1_RIG-I_IKKI_TBK1	ips1_rig-i_ikki_tbk1	6	2625.83	0.0755984	0.166667	FALSE
IRAK1	irak1	6	3982.4	0.0700271	0.25	FALSE
ISGS: IFN-STIMULATED GENES	isgs:ifn-stimulatedgenes	6	7410.91	0.0756245	0.166667	TRUE
MKK4/7	mkk4/7	6	1724.94	0.0739182	0.25	FALSE
K+	k+	6	43	0.0744699	0.25	FALSE
P38	p38	6	1128	0.0711507	0.25	TRUE
MKK3/6	mkk3/6	6	1400	0.073856	0.25	FALSE
VIRAL_RNA	viral_rna	6	1816.49	0.0753131	0.166667	FALSE
NP-VIRAL RNP COMPLEX	np-viralrnpcomplex	6	3966.52	0.0770311	0.166667	FALSE
VRNP:M1 FOR EXPORT	vrnp:m1forexport	6	8763.16	0.0804766	0.194105	TRUE
VRNPS_IMPORTIN-ALPHA_COMPLEX	vrnps_importin-alpha_complex	6	1478	0.0754425	0.166667	FALSE
VIRION	virion	6	0	0.0751198	0.166667	FALSE
40S:ELF3:ELF1A	40s:elf3:elf1a	5	2056	0.0813716	0.2	FALSE
PDK1	pdk1	5	0	0.0803294	0.460054	FALSE
TGF-BETA1	tgf-beta1	5	547	0.0795722	0.333333	FALSE
ATF-2_C-JUN_AP-1	atf-2_c-jun_ap-1	5	1700.94	0.0728994	0.333333	TRUE
ISOLATION MEMBRANE (IM)	isolationmembrane(im)	5	312	0.0681677	0.2	FALSE
TBID	tbid	5	66	0.0736207	0.2	TRUE
CA+	ca+	5	10	0.0734482	0.333333	TRUE
INTRONLESS_VIRAL_MRNA_TAP-P15_BINDING	intronless_viral_mrna_tap-p15_binding	5	20376.5	0.078505	0.217783	FALSE
CRM1_RANGTPASE_GDP_COMPLEX	crm1_rangtpase_gdp_complex	5	0	0.0783649	0.365279	FALSE
PB1-F2_PTPC	pb1-f2_ptpc	5	1983	0.0781556	0.278889	FALSE
RAS	ras	5	2003	0.0792419	0.333333	TRUE
ACTIN	actin	5	0	0.0807876	0.216327	FALSE
HSP70_HSP40_P58IPK_COMPLEX	hsp70_hsp40_p58ipk_complex	5	1316	0.078519	0.248711	TRUE
HSP40_P58IPK_P52RIPK_COMPLEX	hsp40_p58ipk_p52ripk_complex	5	806	0.0734851	0.328711	TRUE
PA_HCLE_BINDING	pa_hcle_binding	5	561.417	0.0785612	0.244114	FALSE
I_KAPPA_B	i_kappa_b	5	554	0.069539	0.333333	TRUE
IFN-ALPHA	ifn-alpha	5	2334.13	0.0752485	0.333333	TRUE
INF-ALPHA	inf-alpha	5	2346.13	0.0716969	0.333333	TRUE
IRF3	irf3	5	3101	0.0800803	0.333333	TRUE
IL-18	il-18	5	288	0.0767348	0.555556	TRUE
IRF7	irf7	5	2036.13	0.0714402	0.333333	TRUE
IPS-1	ips-1	5	0	0.0740428	0.333333	TRUE
IRAK4	irak4	5	4271.4	0.07151	0.333333	FALSE
TLR7_MYD88	tlr7_myd88	5	4283.4	0.0751712	0.2	FALSE
VIRAL DSRNA_TLR3_TRIF_TBK1_IKK_EPSILON_	viraldsrna_tlr3_trif_tbk1_ikk_epsilon_	5	1899.8	0.0687334	0.2	TRUE
ISGF3(STAT1_STAT2_IRF9)	isgf3(stat1_stat2_irf9)	5	1831	0.0705334	0.333333	TRUE
STAT1_STAT2	stat1_stat2	5	1578	0.0669003	0.333333	TRUE
CLASS III PI3K COMPLEX_ATG14	classiiipi3kcomplex_atg14	5	20	0.0678726	0.2	FALSE
TRIM25	trim25	5	737.7	0.0764942	0.333333	TRUE
PB2	pb2	5	3274.75	0.0816896	0.333333	FALSE
RANGDPASE	rangdpase	5	14206.7	0.0756505	0.318056	TRUE
AUTOLYSOSOME	autolysosome	5	293	0.0767885	0.2	TRUE
VIRAL_POLYMERASE_COMPLEX (RDRP)	viral_polymerase_complex(rdrp)	5	165.224	0.0770852	0.226689	FALSE
BUDDING_VIRUS	budding_virus	5	362.472	0.071873	0.28	FALSE
GALACTOSYLCERAMIDE	galactosylceramide	5	798	0.0690252	0.28	TRUE
SUMO	sumo	5	0	0.0776167	0.2	FALSE
UAF56_THO COMPLEX	uaf56_thocomplex	5	368.262	0.0769231	0.236365	TRUE
TRAF6	traf6	5	1326.2	0.0672076	0.333333	FALSE
CAPPED_VIRAL_MRNA	capped_viral_mrna	5	26108.8	0.0806244	0.2	FALSE
CRNP	crnp	5	1080.39	0.0780444	0.2	FALSE
VIRUS_ASSEMBLY	virus_assembly	5	794.603	0.0804619	0.2	TRUE
ENDOCYTOSIS	endocytosis	5	0	0.0688196	0.2	FALSE
GDP	gdp	5	0	0.0770446	0.2	FALSE
ATP	atp	4	0	0.0798472	0.294102	FALSE
80S ROBOSOME	80srobosome	4	2626.5	0.0748253	0.375	TRUE
60S RIBOSOMAL_BR_COMPLEX	60sribosomal_br_complex	4	2329	0.0805357	0.375	FALSE
BAD	bad	4	10	0.0781278	0.5	FALSE
JNK	jnk	4	1712.94	0.0704203	0.5	FALSE
HPAI	hpai	4	0	0.0775755	0.25	FALSE
CASPASE 9	caspase9	4	0	0.0745458	0.5	TRUE
VIRUS ENTRY	virusentry	4	5	0.068798	0.25	TRUE
EPSIN1	epsin1	4	0	0.0764409	0.25	FALSE
VIRAL_POLYMERASE_HCLE_COMPLEX	viral_polymerase_hcle_complex	4	440.667	0.0745205	0.25	FALSE
CRNA	crna	4	541	0.0739057	0.25	FALSE
VRNPS	vrnps	4	16083.2	0.0748763	0.25	FALSE
EGFR_CBL_GRB2_POLYUB	egfr_cbl_grb2_polyub	4	1112	0.0754036	0.25	FALSE
EGFR_CBL_GRB2_EPS15	egfr_cbl_grb2_eps15	4	839	0.0705561	0.375	TRUE
PERK	perk	4	265	0.076401	0.5	FALSE
MEK 1/2	mek1/2	4	494	0.0777955	0.5	FALSE
MEK5	mek5	4	1	0.0752743	0.5	FALSE
S1P_S1PR	s1p_s1pr	4	532	0.0791419	0.25	TRUE
G-P-HA2 TRIMER:LPID RAFT COMPLEX	g-p-ha2trimer:lpidraftcomplex	4	46.0476	0.0748253	0.5	FALSE
INTRON_CONTAINING_BR_HOST-MRNA	intron_containing_br_host-mrna	4	1436.22	0.0767348	0.347222	FALSE
TREX_COMPLEX	trex_complex	4	263	0.0733255	0.365	FALSE
HOST-MRNA_INTRON-CONTAINING_EXPORT2	host-mrna_intron-containing_export2	4	97.3333	0.0777955	0.285694	FALSE
PA-PB1_COMPLEX	pa-pb1_complex	4	1448.56	0.0741805	0.25	FALSE
IKK_ALPHA_	ikk_alpha_	4	246.33	0.0769366	0.5	FALSE
TAB1_TAB2/3_TAK1	tab1_tab2/3_tak1	4	1314.27	0.0740928	0.25	FALSE
IL-33	il-33	4	0	0.0022779	1	TRUE
CAPPED_NS1_MRNA_COMPLEX	capped_ns1_mrna_complex	4	324	0.0764276	0.310491	FALSE
RAF	raf	4	506	0.0748253	0.5	FALSE
MK2/3	mk2/3	4	20	0.0730571	0.5	FALSE
IMPORTIN ALPHA	importinalpha	4	779.286	0.0786879	0.375	FALSE
HOST-FACTORS_TRANSCRIPTION	host-factors_transcription	4	7972.24	0.076802	0.25	TRUE
RIG-I	rig-i	4	661.5	0.0762153	0.5	FALSE
RNASEL	rnasel	4	139	0.0782113	0.5	FALSE
G PROTEIN SIGNALING	gproteinsignaling	4	16	0.0747361	0.25	FALSE
TAB2/3	tab2/3	4	473	0.0700271	0.5	FALSE
VIPERIN	viperin	4	1850.25	0.0749147	0.5	TRUE
VIRAL DSRNA_TLR3_TRIF	viraldsrna_tlr3_trif	4	801.667	0.0714053	0.25	FALSE
VRNP-M1-NEP EXPORT COMPLEX	vrnp-m1-nepexportcomplex	4	11364.5	0.0782671	0.356195	TRUE
PROGENY VRNPS	progenyvrnps	4	7688.58	0.0764143	0.25	FALSE
HOST PROTEIN	hostprotein	4	0	0.0775481	0.295139	FALSE
TERNARY COMPLEX	ternarycomplex	3	339	0.0757811	0.333333	FALSE
43S COMPLEX	43scomplex	3	2647	0.0757419	0.333333	TRUE
MMP LOSS	mmploss	3	8	0.0730449	0.333333	FALSE
PTPC	ptpc	3	0	0.0748891	0.422346	FALSE
APAF1	apaf1	3	0	0.0660448	1	FALSE
SCRIB	scrib	3	0	0.0790137	0.333333	FALSE
APAF1_CYTOC	apaf1_cytoc	3	598	0.0706128	0.333333	TRUE
AUTOPHAGOSOME	autophagosome	3	28	0.0717086	0.333333	FALSE
BECLIN 1	beclin1	3	6	0.0721802	0.333333	FALSE
CAPPED_M_MRNA_COMPLEX	capped_m_mrna_complex	3	2190.21	0.0707038	0.333333	FALSE
SPLICEOSOME	spliceosome	3	0	0.0692102	0.333333	FALSE
CAPPED_NS_MRNA_COMPLEX	capped_ns_mrna_complex	3	2802.76	0.0732521	0.333333	FALSE
NS1-BP	ns1-bp	3	0	0.0763478	0.482253	FALSE
SPLICED_VIRAL_MRNAS_EXPORT2	spliced_viral_mrnas_export2	3	1541.37	0.0778231	0.333333	FALSE
PROCASPASE 8	procaspase8	3	56	0.0680304	0.333333	TRUE
PRO-CASPASE-1	pro-caspase-1	3	133	0.0777817	0.555556	FALSE
APOPTOSOME	apoptosome	3	306	0.0719318	0.333333	FALSE
CASPASE 8	caspase8	3	65	0.0727906	0.333333	FALSE
EGFR_CBL_GRB2_EPSIN1	egfr_cbl_grb2_epsin1	3	282	0.0712778	0.333333	FALSE
VRNP_MCM_COMPLEX	vrnp_mcm_complex	3	304.333	0.070139	0.333333	FALSE
BAX	bax	3	19	0.0690795	0.333333	FALSE
EPS15	eps15	3	1	0.0712084	0.555556	FALSE
GTP	gtp	3	0	0.0771936	0.333333	FALSE
CLATHRIN-MEDIATED	clathrin-mediated	3	2	0.0717555	0.333333	FALSE
IFITM1-2-3	ifitm1-2-3	3	0	0.0708865	0.333333	FALSE
ERK5	erk5	3	0	0.0701054	1	FALSE
DYNEIN	dynein	3	0	0.0777817	0.333333	FALSE
LIPID RAFT	lipidraft	3	2079.25	0.0766277	0.333333	FALSE
RAN-GDP	ran-gdp	3	564.957	0.0754166	0.401512	FALSE
F1FO-ATPASE	f1fo-atpase	3	0	0.0751326	0.333333	FALSE
COPI COATOMER	copicoatomer	3	0	0.0781974	0.333333	FALSE
COPII COAT	copiicoat	3	0	0.0781974	0.333333	FALSE
NS1_CPSF_BINDING	ns1_cpsf_binding	3	237.951	0.0815985	0.506236	FALSE
NS1_PABPN1	ns1_pabpn1	3	320.049	0.0817962	0.381252	FALSE
EXON-JUNCTION-COMPLEX	exon-junction-complex	3	43.4626	0.0748125	0.333333	FALSE
HSP40	hsp40	3	6	0.0748763	0.431111	FALSE
P58_SUPER_IPK_ENDSUPER_	p58_super_ipk_endsuper_	3	0	0.0749658	0.333333	FALSE
P52_SUPER_IPK_ENDSUPER_	p52_super_ipk_endsuper_	3	1	0.071873	0.555556	FALSE
HSP70	hsp70	3	0	0.0768827	0.333333	FALSE
PB2_IPS-1	pb2_ips-1	3	3369	0.077989	0.333333	FALSE
IKK_BETA_	ikk_beta_	3	0	0.0734482	1	FALSE
NEMO/IKK_GAMMA_	nemo/ikk_gamma_	3	0	0.0734482	1	FALSE
VIRAL DSRNA_TRL3_TRIF_RIP1	viraldsrna_trl3_trif_rip1	3	731.067	0.0737319	0.333333	FALSE
NS1_NS1-BP_COMPLEX	ns1_ns1-bp_complex	3	275.422	0.0815227	0.482253	FALSE
NS1PROTEIN_NS1MRNA_BINDING	ns1protein_ns1mrna_binding	3	178	0.081644	0.416954	FALSE
IPS-1_RIG-I	ips-1_rig-i	3	2107.83	0.0766678	0.333333	FALSE
IFNAR1-2	ifnar1-2	3	1087	0.0731179	0.333333	FALSE
JAK/STAT SIGNALING	jak/statsignaling	3	1337	0.0744194	0.333333	TRUE
VIPERIN_FPPS	viperin_fpps	3	2103.25	0.0712778	0.333333	TRUE
PKC-RACK1_COMPLEX	pkc-rack1_complex	3	1232.98	0.0810861	0.333333	TRUE
EGF SIGNALING	egfsignaling	3	1209	0.0750299	0.333333	FALSE
IPS1_RIG-I_TBK1_IKKI_IKK_ALPHA__IKK_BETA_	ips1_rig-i_tbk1_ikki_ikk_alpha__ikk_beta_	3	336	0.0745331	0.333333	FALSE
ROS	ros	3	0	0.0709323	1	FALSE
IMPORTIN ALPHA 1	importinalpha1	3	350.555	0.0741429	0.555556	FALSE
ISGYLATED NS1	isgylatedns1	3	6584.01	0.0821636	0.411687	FALSE
PB1_IPO5_COMPLEX	pb1_ipo5_complex	3	422.5	0.0769635	0.468642	TRUE
KARYOPHERIN_BETA_3	karyopherin_beta_3	3	151.5	0.0737939	0.468642	FALSE
PB1-HSP90_COMPLEX	pb1-hsp90_complex	3	633.75	0.0772479	0.402971	FALSE
PIP2	pip2	3	264	0.0756114	0.555556	FALSE
PKC_BETA_II	pkc_beta_ii	3	0	0.0702512	1	FALSE
MXA	mxa	3	0	0.078281	0.378687	FALSE
SEGMENT VRNP	segmentvrnp	3	4383.75	0.0742055	0.333333	FALSE
SIALIC-ACID_RECEPTOR_SIALIC_ACID	sialic-acid_receptor_sialic_acid	3	0	0.0760173	0.333333	FALSE
CAPPED_M2_MRNA_COMPLEX	capped_m2_mrna_complex	3	1667.88	0.0670127	0.333333	FALSE
TLR3	tlr3	3	0	0.0709208	0.333333	FALSE
TOLLIP	tollip	3	0	0.066829	1	FALSE
CAPPED_NEP/NS2_MRNA_COMPLEX	capped_nep/ns2_mrna_complex	3	2662.76	0.0710931	0.333333	FALSE
VIRAL DSRNA_TLR3	viraldsrna_tlr3	3	271.667	0.0756636	0.333333	FALSE
SUMOYLATED_M1	sumoylated_m1	3	260	0.0783229	0.39679	FALSE
VRNP_COMPLEX	vrnp_complex	3	54.4476	0.0748508	0.333333	FALSE
CLATHRIN-COATED MEMBRANE	clathrin-coatedmembrane	3	0	0.0666667	0.333333	FALSE
HSP40_P58_SUPER_IPK_ENDSUPER_	hsp40_p58_super_ipk_endsuper_	3	0	0.0773023	0.333333	FALSE
M1_HSC70_COMPLEX	m1_hsc70_complex	3	0	0.0776579	0.333333	FALSE
NS1_DLG1	ns1_dlg1	3	0	0.081553	0.333333	FALSE
NS1_PKR_PACT_COMPLEX	ns1_pkr_pact_complex	3	0	0.0821021	0.535975	FALSE
NS1_SCRIB	ns1_scrib	3	0	0.0820101	0.333333	FALSE
ORTHOPHOSPHATE	orthophosphate	3	0	0.0781556	0.333333	FALSE
P58IPK_P88IPK_MK2/3_PKR COMPLEX	p58ipk_p88ipk_mk2/3_pkrcomplex	3	0	0.0778507	0.333333	FALSE
SULFATIDE_NA_BINDING	sulfatide_na_binding	3	0	0.071979	0.333333	FALSE
2-5-OAS	2-5-oas	2	0	0.0788859	0.5	FALSE
40S RIBOSOMAL_BR_COMPLEX	40sribosomal_br_complex	2	9.5	0.0754685	0.5	FALSE
48S	48s	2	2635	0.0720381	0.5	FALSE
PROCASPASE 9	procaspase9	2	0	0.0705448	0.5	FALSE
MTOR	mtor	2	1110	0.0745331	0.5	FALSE
ATG1/ULK1-2	atg1/ulk1-2	2	838	0.0698377	0.5	TRUE
BAK_BAX COMPLEX	bak_baxcomplex	2	0	0.0647206	0.5	FALSE
BECLIN_BCL-2	beclin_bcl-2	2	0	0.0690252	0.5	FALSE
VIRUS_ASSEMBLY_GROWTH	virus_assembly_growth	2	521.603	0.0748508	0.5	FALSE
UNKNOWN_BR_EXPORT MECHANISM	unknown_br_exportmechanism	2	2650.76	0.0749787	0.5	FALSE
IL-1R	il-1r	2	290	0.0714402	0.5	TRUE
EIF2B	eif2b	2	0	0.0756897	0.5	FALSE
CLATHRIN- / CAVEOLIN INDEPENDENT	clathrin-/caveolinindependent	2	1	0.0645114	0.5	FALSE
MAPK/ERK SIGNALING	mapk/erksignaling	2	973.817	0.0801973	0.5	TRUE
TUBULIN	tubulin	2	0	0.0763346	0.5	FALSE
RCC1	rcc1	2	0	0.0747616	0.5	FALSE
EIF4GI	eif4gi	2	0	0.0777955	0.5	FALSE
GRSF-1	grsf-1	2	0	0.0777955	0.5	FALSE
INTRONLESS_BR_HOST_MRNA	intronless_br_host_mrna	2	12	0.0735097	0.5	FALSE
PABP1	pabp1	2	0	0.0777955	0.5	FALSE
SR PROTEINS	srproteins	2	0	0.0734605	0.5	FALSE
CAPPED_HOST_MRNA	capped_host_mrna	2	0	0.0753519	0.5	FALSE
CPSF	cpsf	2	0	0.0760437	0.770975	FALSE
CBC	cbc	2	17.5459	0.0747489	0.5	FALSE
IRF3/7 PATHWAY	irf3/7pathway	2	19	0.069036	0.5	TRUE
PRO-IL-1_BETA_	pro-il-1_beta_	2	0	0.071417	1	FALSE
PRO-IL-18	pro-il-18	2	0	0.0713705	1	FALSE
PRO-IL-33	pro-il-33	2	0	0.0022779	1	TRUE
CAPPED_HA_MRNA_COMPLEX	capped_ha_mrna_complex	2	1921.01	0.0732644	0.5	FALSE
CAPPED_M1_MRNA_COMPLEX	capped_m1_mrna_complex	2	237	0.0722396	0.5	FALSE
CAPPED_NA_MRNA_COMPLEX	capped_na_mrna_complex	2	1921.01	0.0732644	0.5	FALSE
CAPPED_NP_MRNA_COMPLEX	capped_np_mrna_complex	2	1921.01	0.0732644	0.5	FALSE
CAPPED_PA_MRNA_COMPLEX	capped_pa_mrna_complex	2	1921.01	0.0732644	0.5	FALSE
CAPPED_PB1_MRNA_COMPLEX	capped_pb1_mrna_complex	2	1921.01	0.0732644	0.5	FALSE
CAPPED_PB1-F2_MRNA_COMPLEX	capped_pb1-f2_mrna_complex	2	1921.01	0.0732644	0.5	FALSE
CAPPED_PB2_MRNA_COMPLEX	capped_pb2_mrna_complex	2	1921.01	0.0732644	0.5	FALSE
TRAF3	traf3	2	0	0.0705221	0.5	FALSE
ISG15	isg15	2	6385.21	0.0769635	0.5	FALSE
AUTOPHAGY INDUCTION	autophagyinduction	2	564	0.0667478	0.5	FALSE
LIPID RAFT DISPERSAL	lipidraftdispersal	2	2091.25	0.0722991	0.5	TRUE
M1_VRNPS_COMPLEX	m1_vrnps_complex	2	0	0.0779198	0.5	FALSE
HSC70	hsc70	2	0	0.0746472	0.5	FALSE
BCL-2	bcl-2	2	9	0.070738	0.5	FALSE
TLR SIGNALING	tlrsignaling	2	0	0.0737567	0.5	FALSE
ASC	asc	2	0	0.0709323	1	FALSE
K+ EFFLUX _BR_(LOW K+)	k+efflux_br_(lowk+)	2	54	0.0722515	0.5	FALSE
NLRP3	nlrp3	2	0	0.0709323	1	FALSE
IMPORTIN ALPHA 3	importinalpha3	2	0	0.0730571	1	FALSE
NUP98	nup98	2	3842.12	0.0787303	0.5	FALSE
RAE1/GLE2/MRNP41	rae1/gle2/mrnp41	2	3842.12	0.0787303	0.5	FALSE
IMPORTIN BETA	importinbeta	2	0	0.0772887	1	FALSE
PACT	pact	2	0	0.0772208	0.753086	FALSE
P58_HSP70_COMPLEX	p58_hsp70_complex	2	6	0.0738933	0.5	FALSE
RANGAP	rangap	2	0	0.0704542	0.5	FALSE
FADD	fadd	2	15	0.0637989	0.5	FALSE
FAS	fas	2	15	0.0637989	0.5	FALSE
26S PROTEASOME	26sproteasome	2	0	0.0612359	0.5	FALSE
CKII	ckii	2	0	0.0699936	0.5	FALSE
TETHERIN	tetherin	2	0	0.0699936	0.5	FALSE
SPLICED_BR_VIRAL_MRNAS	spliced_br_viral_mrnas	2	1655.88	0.068906	0.5	FALSE
JAK_TYK2	jak_tyk2	2	1325	0.0695501	0.5	FALSE
LOW_PH	low_ph	2	120.75	0.0751069	0.5	FALSE
TNF_ALPHA_	tnf_alpha_	2	279	0.0665353	0.5	FALSE
THO_COMPLEX	tho_complex	2	0.833333	0.0716969	0.5	FALSE
HRB	hrb	2	0	0.0780583	0.602045	FALSE
IMPORTIN BETA-1	importinbeta-1	2	0	0.0703188	1	FALSE
IFNGR1	ifngr1	2	265	0.0752873	0.5	FALSE
BAK	bak	2	0	0.0686903	0.5	FALSE
BECLIN-1_ATG6_M2	beclin-1_atg6_m2	2	0	0.0767885	0.5	FALSE
HOST_RECEPTOR_HA_BINDING	host_receptor_ha_binding	2	0	0.075991	0.5	FALSE
IFNS STIMULATED GENES	ifnsstimulatedgenes	2	0	0.0733011	0.5	FALSE
IPS-1:NLRX1	ips-1:nlrx1	2	0	0.0690577	0.5	FALSE
NS1_DSRNA	ns1_dsrna	2	0	0.081903	0.5	FALSE
NS1_MAGI1/2/3	ns1_magi1/2/3	2	0	0.081161	0.5	FALSE
NS1_TAP_P15	ns1_tap_p15	2	0	0.0814925	0.576181	FALSE
NS1_TRIM25	ns1_trim25	2	0	0.081432	0.5	FALSE
PB1_PB1-F2_COMPLEX	pb1_pb1-f2_complex	2	0	0.0773432	0.5	FALSE
PI	pi	2	0	0.0730814	0.5	FALSE
RANTES	rantes	2	0	0.0691883	0.5	FALSE
SA7182_DEGRADED	sa7182_degraded	2	0	0.0651239	0.5	FALSE
SUMOYLATED NEP/NS2	sumoylatednep/ns2	2	0	0.076977	0.5	FALSE
SUMOYLATED NP	sumoylatednp	2	0	0.0755724	0.5	FALSE
SUMOYLATED NS1	sumoylatedns1	2	0	0.0813264	0.5	FALSE
SUMOYLATED PB1	sumoylatedpb1	2	0	0.0768154	0.5	FALSE
TLR3_TRAF3	tlr3_traf3	2	0	0.0674244	0.5	FALSE
TLR3_TRAF6	tlr3_traf6	2	0	0.0671151	0.5	FALSE
UBQUITIN	ubquitin	2	0	0.0651239	0.5	FALSE
VRNA_DEGRADATION	vrna_degradation	2	0	0.0747489	0.5	FALSE
ELF1A	elf1a	1	0	0.0753648	1	FALSE
ELF3 SUBUNITS_BR_COMPLEX	elf3subunits_br_complex	1	0	0.0753648	1	FALSE
CLASS III PI3K COMPLEX_UVRAG	classiiipi3kcomplex_uvrag	1	0	0.071417	1	FALSE
LYSOSOME	lysosome	1	0	0.071417	1	FALSE
LC3-II	lc3-ii	1	0	0.0670024	1	FALSE
PROCASPASE 3/7	procaspase3/7	1	0	0.0709323	1	FALSE
ATG14	atg14	1	0	0.0636416	1	FALSE
PIK3C3/_BR_VPS34	pik3c3/_br_vps34	1	0	0.0636416	1	FALSE
PIK3R4	pik3r4	1	0	0.0636416	1	FALSE
AP-2	ap-2	1	0	0.0625802	1	FALSE
CLATHRIN	clathrin	1	0	0.0625802	1	FALSE
CBL	cbl	1	0	0.0702175	1	FALSE
GRB2	grb2	1	0	0.0702175	1	FALSE
RAB5	rab5	1	0	0.0644735	1	FALSE
VPS4	vps4	1	0	0.0644735	1	FALSE
FLIP	flip	1	0	0.0600465	1	FALSE
FASL	fasl	1	0	0.0600465	1	FALSE
RAB7	rab7	1	0	0.0022779	1	FALSE
GPCR	gpcr	1	0	0.0696383	1	FALSE
ARYLSULFATASE A	arylsulfatasea	1	0	0.0646539	1	FALSE
CERAMIDE_GALACTOSYLTRANSFERASE	ceramide_galactosyltransferase	1	0	0.0646539	1	FALSE
MFT1	mft1	1	0	0.0646539	1	FALSE
CALNEXIN	calnexin	1	0	0.0765075	1	FALSE
CALRETICULIN	calreticulin	1	0	0.0765075	1	FALSE
ERP57	erp57	1	0	0.0765075	1	FALSE
HAT/TMPRSS11D	hat/tmprss11d	1	0	0.0748253	1	FALSE
TMPRSS2	tmprss2	1	0	0.0748253	1	FALSE
TMPRSS4	tmprss4	1	0	0.0748253	1	FALSE
FURIN	furin	1	0	0.0723587	1	FALSE
TMPRSS13/MSPL	tmprss13/mspl	1	0	0.0723587	1	FALSE
TPSB2	tpsb2	1	0	0.0723587	1	FALSE
NA TETRAMER:LPID RAFT	natetramer:lpidraft	1	0	0.0707266	1	FALSE
VIRAL_INFECTION	viral_infection	1	0	0.0714286	1	FALSE
INF-BETA	inf-beta	1	0	0.0721209	1	FALSE
IFN-GAMMA	ifn-gamma	1	0	0.0701166	1	FALSE
NLRX1	nlrx1	1	0	0.0646825	1	FALSE
IKKI_TBK1	ikki_tbk1	1	0	0.0703864	1	FALSE
IKK_ALPHA__IKK_BETA_	ikk_alpha__ikk_beta_	1	0	0.069462	1	FALSE
IRF9	irf9	1	0	0.0659754	1	FALSE
PIAS	pias	1	0	0.070409	1	FALSE
ATG COMPLEX	atgcomplex	1	0	0.063901	1	FALSE
PHAGOPHORE	phagophore	1	0	0.063901	1	FALSE
P2X7	p2x7	1	0	0.0694071	1	FALSE
PANNEXIN 1	pannexin1	1	0	0.0694071	1	FALSE
HIGH_BODY_BR_TEMPARATURE	high_body_br_temparature	1	0	0.0721683	1	FALSE
BCL-XL	bcl-xl	1	0	0.0702288	1	FALSE
GTP SUPPLY	gtpsupply	1	0	0.0022779	1	FALSE
CATHEPSIN B	cathepsinb	1	0	0.0709323	1	FALSE
USP11	usp11	1	0	0.0753907	1	FALSE
NUCLEOPHOSMIN	nucleophosmin	1	0	0.0716267	1	FALSE
TAT-SF1	tat-sf1	1	0	0.0716267	1	FALSE
CDKS	cdks	1	0	0.081131	1	FALSE
DLG1	dlg1	1	0	0.0755204	1	FALSE
MAGI1/2/3	magi1/2/3	1	0	0.0751841	1	FALSE
HCLE	hcle	1	0	0.0729478	1	FALSE
PTEN	pten	1	0	0.0703977	1	FALSE
RACK1	rack1	1	0	0.0751198	1	FALSE
NEGATIVE STRAND VRNA	negativestrandvrna	1	0	0.0756897	1	FALSE
S1P	s1p	1	0	0.0734482	1	FALSE
S1P RECEPTORS	s1preceptors	1	0	0.0734482	1	FALSE
SOCS	socs	1	0	0.062786	1	FALSE
CEREBROSIDE_SULFOTRANSFERASE	cerebroside_sulfotransferase	1	0	0.0689601	1	FALSE
TBK1	tbk1	1	0	0.0690795	1	FALSE
BID	bid	1	0	0.0686689	1	FALSE
MET-TRNA	met-trna	1	0	0.0705448	1	FALSE
MYD88	myd88	1	0	0.0700159	1	FALSE
SSRNA	ssrna	1	0	0.0700159	1	FALSE
TLR7	tlr7	1	0	0.0700159	1	FALSE
TRAIL	trail	1	0	0.0022779	1	FALSE
FPPS	fpps	1	0	0.0666262	1	FALSE
TRIF	trif	1	0	0.0667376	1	FALSE
TBK1_IKK_EPSILON_	tbk1_ikk_epsilon_	1	0	0.0643978	1	FALSE
RIP1	rip1	1	0	0.0687657	1	FALSE
EIF4F	eif4f	1	0	0.0775071	1	FALSE
STAUFEN	staufen	1	0	0.0775071	1	FALSE
SVRNA	svrna	1	0	0.070139	1	FALSE
VIRUS ATTACHMENT	virusattachment	1	0	0.0644546	1	FALSE
MCM_COMPLX	mcm_complx	1	0	0.0656301	1	FALSE
P-TEFB	p-tefb	1	0	0.0737072	1	FALSE
SFPQ/PSF	sfpq/psf	1	0	0.0737072	1	FALSE
CELL DEATH	celldeath	1	0	0.0757419	1	FALSE
CHEMOKINES	chemokines	1	0	0.0667681	1	FALSE
CYTOKINES	cytokines	1	0	0.0775893	1	FALSE
FUSION	fusion	1	0	0.0022779	1	FALSE
GSK3B	gsk3b	1	0	0.0742306	1	FALSE
HOST FACTOR MRNA EXPORT	hostfactormrnaexport	1	0	0.0774934	1	FALSE
INFLAMATORY GENES	inflamatorygenes	1	0	0.0687441	1	FALSE
MKK3/6 P38 SIGNALING	mkk3/6p38signaling	1	0	0.0672797	1	FALSE
MKK4/7 JNK SIGNALING	mkk4/7jnksignaling	1	0	0.0672797	1	FALSE
MRNA SYNTHESIS	mrnasynthesis	1	0	0.0022779	1	FALSE
MTOR PATHWAY	mtorpathway	1	0	0.0742306	1	FALSE
NECROSIS	necrosis	1	0	0.0713705	1	FALSE
PROINFLAMMATORY CYTOKINE (E.G. IL-1BETA) INDUCTION	proinflammatorycytokine(e.g.il-1beta)induction	1	0	0.0709323	1	FALSE
SA6306_DEGRADED	sa6306_degraded	1	0	0.071417	1	FALSE
SIALIC_ACID	sialic_acid	1	0	0.0707494	1	FALSE
SIALIC_ACID_BINDING_RECEPTOR	sialic_acid_binding_receptor	1	0	0.0707494	1	FALSE
TNFR1	tnfr1	1	0	0.0624644	1	FALSE
TRAIL-R	trail-r	1	0	0.0022779	1	FALSE

## Sheet: Edges
EdgeBetweenness	EdgeName	Critical
30276	viral_mrna_translation_complex->viral_mrna_grsf-1_complex	FALSE
26372.8	capped_viral_mrna->viral_mrna_translation_complex	FALSE
20936	vrnps_host-mrna_binding->viraltranscription	TRUE
20640.5	intronless_viral_mrna_tap-p15_binding->capped_viral_mrna	FALSE
16726.1	intronless_and_unspliced_br_viral_mrnas->intronless_viral_mrna_tap-p15_binding	FALSE
16359.2	vrnp_importin-alpha-and-beta1_complex->vrnps	FALSE
15855.7	vrnps->vrnps_host-mrna_binding	FALSE
15391.8	vrnp_import_complex->vrnp_importin-alpha-and-beta1_complex	FALSE
13629.8	rangdpase->vrnp_import_complex	FALSE
13458.8	rangtpase->rangdpase	FALSE
13363.8	viral_mrna_grsf-1_complex->ns1	FALSE
11628.5	vrnp-m1-nepexportcomplex->vrnpexportcomplex	TRUE
11365.6	vrnpexportcomplex->rangtpase	FALSE
9610.09	ifn-beta->ifns	FALSE
9346.13	vrnp:m1:nep->vrnp-m1-nepexportcomplex	FALSE
9200.42	ns1->pi3k	FALSE
9027.16	vrnp:m1forexport->vrnp:m1:nep	TRUE
8923.86	ns1_import_complex->ns1	FALSE
7983.24	ifns->host-factors_transcription	FALSE
7952.58	progenyvrnps->vrnp:m1forexport	FALSE
6998.52	h+->lowph	TRUE
6848.01	isgylatedns1->ns1_import_complex	FALSE
6661.21	isgs:ifn-stimulatedgenes->isg15	FALSE
6649.21	isg15->isgylatedns1	TRUE
6178.57	pi3k->pip3	FALSE
5946.33	i_kappa_b_nf_kappa_b->nfkb(p50/p65)	FALSE
5671.75	g-p-hatrimer:lpidraftcomplex->pkc	FALSE
5472.85	viral_mrna_grsf-1_complex->m2	FALSE
4957.75	viral_mrna_grsf-1_complex->ha	FALSE
4942.7	pkc->ns1	FALSE
4749	ikkcomplex->i_kappa_b_nf_kappa_b	FALSE
4647.75	segmentvrnp->progenyvrnps	FALSE
4635.7	pip3->akt	FALSE
4547.4	tlr7_myd88->irak4	FALSE
4283.75	m2->h+	FALSE
4258.4	irak4->irak1	FALSE
4230.52	np-viralrnpcomplex->segmentvrnp	FALSE
4118.12	host-factors_transcription->nup98	FALSE
4118.12	host-factors_transcription->rae1/gle2/mrnp41	FALSE
4106.12	nup98->npc	FALSE
4106.12	rae1/gle2/mrnp41->npc	FALSE
4093.58	ha->g-p-hatrimer:lpidraftcomplex	FALSE
3861.13	ns1->pkr	FALSE
3764.4	lowph->tlr7_myd88	FALSE
3655.18	nfkb(p50/p65)->isgs:ifn-stimulatedgenes	FALSE
3633	pb2_ips-1->ifn-beta	FALSE
3550.75	viral_mrna_grsf-1_complex->pb2	FALSE
3395	pb2->pb2_ips-1	TRUE
3365	irf3->ifn-beta	FALSE
3314.83	hsp90->progenyvrnps	FALSE
3145.66	uap56->intronless_viral_mrna_tap-p15_binding	FALSE
3131.93	m1->vrnps_host-mrna_binding	FALSE
3078.76	viraltranscription->capped_ns_mrna_complex	FALSE
3042.47	pkr->elf2-gdp-complex	FALSE
2926.76	capped_nep/ns2_mrna_complex->unknown_br_exportmechanism	TRUE
2914.76	unknown_br_exportmechanism->capped_viral_mrna	FALSE
2911	43scomplex->48s	TRUE
2899	48s->80srobosome	FALSE
2877	sialic_receptor_ha_binding->egfr	FALSE
2863.02	vatpase->h+	TRUE
2708	elf2-gdp-complex->viral_mrna_grsf-1_complex	FALSE
2703.76	capped_ns_mrna_complex->capped_nep/ns2_mrna_complex	FALSE
2610.13	inf-alpha->ifn-alpha	TRUE
2605	80srobosome->60sribosomal_br_complex	FALSE
2596.2	ns1->viral_mrna_translation_complex	FALSE
2579.5	60sribosomal_br_complex->viral_mrna_grsf-1_complex	FALSE
2545.96	host-mrna_intron-containing_export1->uap56	FALSE
2518.13	ifn-alpha->ifns	FALSE
2466.21	viraltranscription->capped_m_mrna_complex	FALSE
2403.25	hatrimer:lipidraftcomplex->pkc	FALSE
2371.83	ips-1_rig-i->ips1_rig-i_ikki_tbk1	FALSE
2368.83	rig-i_negativestrandvrna->ips-1_rig-i	FALSE
2367.25	viperin_fpps->lipidraftdispersal	TRUE
2355.25	lipidraftdispersal->lipidraft	TRUE
2320	40s:elf3:elf1a->43scomplex	FALSE
2300.13	irf7->inf-alpha	FALSE
2279	pkc->ras	FALSE
2249.02	pi3k->vatpase	FALSE
2219	pb1-f2->pb1-f2_ptpc	FALSE
2197.01	viraltranscription->capped_ha_mrna_complex	FALSE
2197.01	viraltranscription->capped_na_mrna_complex	FALSE
2197.01	viraltranscription->capped_np_mrna_complex	FALSE
2197.01	viraltranscription->capped_pa_mrna_complex	FALSE
2197.01	viraltranscription->capped_pb1_mrna_complex	FALSE
2197.01	viraltranscription->capped_pb1-f2_mrna_complex	FALSE
2197.01	viraltranscription->capped_pb2_mrna_complex	FALSE
2185.01	capped_ha_mrna_complex->intronless_and_unspliced_br_viral_mrnas	FALSE
2185.01	capped_na_mrna_complex->intronless_and_unspliced_br_viral_mrnas	FALSE
2185.01	capped_np_mrna_complex->intronless_and_unspliced_br_viral_mrnas	FALSE
2185.01	capped_pa_mrna_complex->intronless_and_unspliced_br_viral_mrnas	FALSE
2185.01	capped_pb1_mrna_complex->intronless_and_unspliced_br_viral_mrnas	FALSE
2185.01	capped_pb1-f2_mrna_complex->intronless_and_unspliced_br_viral_mrnas	FALSE
2185.01	capped_pb2_mrna_complex->intronless_and_unspliced_br_viral_mrnas	FALSE
2152.05	ha_sulfatide_binding->rangtpase	FALSE
2126.25	ifns->viperin	FALSE
2114.25	viperin->viperin_fpps	FALSE
2098.5	ips1_rig-i_ikki_tbk1->irf3	FALSE
2095	isgf3(stat1_stat2_irf9)->isgs:ifn-stimulatedgenes	FALSE
2079.63	npc->ns1_import_complex	FALSE
2055.61	viral_mrna_grsf-1_complex->m1	FALSE
2044.83	lipidraft->g-p-hatrimer:lpidraftcomplex	FALSE
2040.33	nfkbpathway->i_kappa_b_nf_kappa_b	TRUE
2020.33	ns1->caspase-1	FALSE
1988.94	mkk4/7->jnk	FALSE
1984.9	yb-1->vrnp-m1-nepexportcomplex	FALSE
1976.94	jnk->atf-2_c-jun_ap-1	FALSE
1961.94	atf-2_c-jun_ap-1->ifn-beta	FALSE
1941.21	capped_m_mrna_complex->capped_m2_mrna_complex	FALSE
1940.49	viral_rna->np-viralrnpcomplex	FALSE
1931.88	capped_m2_mrna_complex->spliced_br_viral_mrnas	TRUE
1919.88	spliced_br_viral_mrnas->spliced_viral_mrna_export1	FALSE
1895.2	irak1->tak1	FALSE
1867.8	viraldsrna_tlr3_trif_tbk1_ikk_epsilon_->irf7	FALSE
1842	stat1_stat2->isgf3(stat1_stat2_irf9)	FALSE
1805.37	spliced_viral_mrnas_export2->capped_viral_mrna	FALSE
1742	vrnps_importin-alpha_complex->vrnp_importin-alpha-and-beta1_complex	FALSE
1719	viral_mrna_grsf-1_complex->pb1-f2	FALSE
1700.22	intron_containing_br_host-mrna->host-mrna_intron-containing_export1	FALSE
1680.15	nfkb(p50/p65)->ifn-beta	FALSE
1671.73	ifns->isgs:ifn-stimulatedgenes	FALSE
1651	ha->sialic_receptor_ha_binding	TRUE
1602.2	irak1->traf6	FALSE
1601	jak/statsignaling->jak_tyk2	TRUE
1600.5	viral_mrna_grsf-1_complex->nep/ns2	FALSE
1589	jak_tyk2->stat1_stat2	FALSE
1584	sulfatide->ha_sulfatide_binding	FALSE
1578.27	tab1_tab2/3_tak1->ikkcomplex	FALSE
1571.17	pa-pb1_complex->hsp90	FALSE
1563	hsp70_hsp40_p58ipk_complex->pkr	FALSE
1528.5	ns1->40s:elf3:elf1a	FALSE
1507.87	pip3->pkc	FALSE
1496.98	pkc-rack1_complex->m1	TRUE
1492.41	ns1->tap_p15_complex	FALSE
1485	ras->egfsignaling	TRUE
1445.67	akt->ask-1	FALSE
1440.55	np->np-viralrnpcomplex	FALSE
1425	lowph->nlrp3inflammasome	FALSE
1423.5	ha_cleavaged->hatrimer:lipidraftcomplex	FALSE
1414.33	pkr->nfkbpathway	FALSE
1406	mkk3/6->p38	FALSE
1387	akt->mtor	FALSE
1381	egfr->egfr_cbl_grb2_polyub	FALSE
1351	ifnar1-2->jak/statsignaling	FALSE
1344.39	crnp->viral_rna	FALSE
1314.2	traf6->viraldsrna_tlr3_trif_tbk1_ikk_epsilon_	FALSE
1286.33	spliced_viral_mrna_export1->spliced_viral_mrnas_export2	FALSE
1283	ifn-beta->ifnar1-2	FALSE
1278.5	pi3k->irf3	FALSE
1249.82	pkc->mapk/erksignaling	TRUE
1243.98	pkc->pkc-rack1_complex	FALSE
1237.82	mapk/erksignaling->erk	TRUE
1192.33	pkr->ikkcomplex	FALSE
1190.33	ns1->rig-i_negativestrandvrna	FALSE
1183.05	np_importcomplex->np	FALSE
1157.9	npc->vrnp_import_complex	FALSE
1154.02	lowph->m1	FALSE
1152	caspase-1->il-1_beta_	FALSE
1145.8	host_mrna_transcription->intron_containing_br_host-mrna	FALSE
1132.44	viral_mrna_grsf-1_complex->pa	FALSE
1125	pb1-f2_ptpc->cytoc	FALSE
1116	mtor->atg1/ulk1-2	TRUE
1116	egfr_cbl_grb2_polyub->egfr_cbl_grb2_eps15	FALSE
1109.53	m1->vrnp_import_complex	FALSE
1072	hsp40_p58ipk_p52ripk_complex->hsp70_hsp40_p58ipk_complex	FALSE
1064	galactosylceramide->sulfatide	TRUE
1062.79	spliced_viral_mrna_export1->aly	FALSE
1055.29	ns1_import_complex->importinalpha	FALSE
1024.33	nep/ns2->vrnps_host-mrna_binding	FALSE
1024.17	npc->capped_viral_mrna	FALSE
1013.7	isgs:ifn-stimulatedgenes->trim25	FALSE
1005.5	g-p-hatrimer:lpidraftcomplex->ha_sulfatide_binding	FALSE
996.067	viraldsrna_trl3_trif_rip1->ikkcomplex	FALSE
964.563	na->gnatetramer:lpidraft	FALSE
958.897	viral_mrna_grsf-1_complex->na	FALSE
937.5	trim25->rig-i	FALSE
934.556	pa-pb1_import_complex->pa-pb1_complex	FALSE
925.5	rig-i->rig-i_negativestrandvrna	FALSE
897.75	pb1-hsp90_complex->pb1-pb2-hsp90_complex	FALSE
893.5	erk->ns1	FALSE
891	cytoc->apaf1_cytoc	TRUE
867	pb1-f2_ptpc->momp	FALSE
863.167	ns1->ns1_import_complex	FALSE
850	pi3k->sialic_receptor_ha_binding	FALSE
843.417	pb1-pb2-hsp90_complex->hsp90	FALSE
843	atg1/ulk1-2->autophagyinduction	TRUE
840.957	rangdpase->ran-gdp	TRUE
835.254	npc->host-mrna_intron-containing_export3	FALSE
831	i_kappa_b_nf_kappa_b->i_kappa_b	FALSE
823	gnatetramer:lpidraft->tgf-beta1	FALSE
805	crna->crnp	FALSE
803.333	viral_mrna_grsf-1_complex->np	FALSE
803	egfsignaling->mkk3/6	FALSE
799.603	virus_assembly->virus_assembly_growth	TRUE
790.002	rangtpase->pa-pb1_complex	FALSE
783	s1p_s1pr->pi3k	TRUE
783	tgf-beta1->yb-1	FALSE
782	ras->raf	FALSE
776	ask-1->mkk3/6	FALSE
770	raf->mek1/2	FALSE
761.959	aly->host-mrna_intron-containing_export3	FALSE
759.902	vrnp_import_complex->rangdpase	FALSE
758	mek1/2->erk	FALSE
749	irak1->tab2/3	FALSE
744	egfr->pi3k	FALSE
742.167	elf2-gtp-complex->viral_mrna_grsf-1_complex	FALSE
740	egfr->pkc	FALSE
737	tab2/3->tab1_tab2/3_tak1	FALSE
729.744	host-mrna_intron-containing_export3->tap_p15_complex	FALSE
728.751	vrnp:m1:nep->virus_assembly	FALSE
703.224	ran-gdp->rangtpase	FALSE
686.5	pb1_ipo5_complex->pa-pb1_import_complex	TRUE
686.083	pb1->pb1-hsp90_complex	FALSE
678.75	viral_mrna_grsf-1_complex->pb1	FALSE
673.003	ask-1->mkk4/7	FALSE
670	egfsignaling->mkk4/7	FALSE
657.933	tak1->mkk4/7	FALSE
634.333	ns1->2-5-oa	FALSE
614.555	importinalpha1->np_importcomplex	FALSE
606	elf2-gdp-complex->elf2-gtp-complex	FALSE
603	ternarycomplex->43scomplex	FALSE
602	apaf1_cytoc->apoptosome	TRUE
600	momp->aif	FALSE
600	ips1_rig-i_tbk1_ikki_ikk_alpha__ikk_beta_->nfkbpathway	FALSE
596.6	viraldsrna_tlr3_trif->viraldsrna_tlr3_trif_tbk1_ikk_epsilon_	FALSE
595.5	importinalpha->vrnps_importin-alpha_complex	FALSE
593.345	ns1->pabp2	FALSE
588.267	tak1->tab1_tab2/3_tak1	FALSE
584.049	ns1_pabpn1->host_mrna_transcription	FALSE
580	il-1_beta_->il-1r	TRUE
576	caspase-1->il-18	FALSE
568.333	vrnp_mcm_complex->crna	FALSE
568	autophagyinduction->isolationmembrane(im)	FALSE
562	egfr_cbl_grb2_eps15->egfr_cbl_grb2_epsin1	FALSE
558	p38->tnf_alpha_	TRUE
555.417	pa_hcle_binding->hsp90	FALSE
552	m2->autolysosome	FALSE
551	npc->pb1-f2	FALSE
550.422	ns1->ns1_ns1-bp_complex	FALSE
539.422	ns1_ns1-bp_complex->intron_containing_br_host-mrna	TRUE
538.667	viraldsrna_tlr3->viraldsrna_tlr3_trif	FALSE
531.036	tap_p15_complex->spliced_viral_mrnas_export2	FALSE
530	perk->elf2-gdp-complex	FALSE
530	ifngr1->yb-1	FALSE
528	pip2->pip3	FALSE
527	trex_complex->host-mrna_intron-containing_export1	FALSE
525.603	virus_assembly_growth->budding_virus	FALSE
524	sumoylated_m1->vrnp:m1forexport	FALSE
522.33	akt->ikk_alpha_	FALSE
517.786	tap_p15_complex->intronless_viral_mrna_tap-p15_binding	FALSE
513	capped_m_mrna_complex->capped_m1_mrna_complex	FALSE
512.951	ns1->ns1_cpsf_binding	FALSE
510.33	ikk_alpha_->ikkcomplex	FALSE
501.951	ns1_cpsf_binding->host_mrna_transcription	FALSE
501	capped_m1_mrna_complex->intronless_and_unspliced_br_viral_mrnas	FALSE
500	capped_ns1_mrna_complex->intronless_and_unspliced_br_viral_mrnas	FALSE
484.055	vrnp_importin-alpha-and-beta1_complex->importinalpha1	FALSE
471.067	viraldsrna_tlr3_trif->viraldsrna_trl3_trif_rip1	FALSE
466.829	ns1->ns1_pabpn1	FALSE
461.756	pabp2->uap56	FALSE
459.333	pkc->pb1	FALSE
458	viral_polymerase_hcle_complex->viral_rna	FALSE
446.667	pb1-pb2-hsp90_complex->viral_polymerase_hcle_complex	FALSE
446.333	tap_p15_complex->host-mrna_intron-containing_export3	FALSE
444.333	ips1_rig-i_ikki_tbk1->irf7	FALSE
442	ns1protein_ns1mrna_binding->intronless_and_unspliced_br_viral_mrnas	FALSE
429.224	viral_polymerase_complex(rdrp)->segmentvrnp	FALSE
425.417	pa->hsp90	FALSE
422.8	host-mrna_intron-containing_export3->host_mrna	FALSE
419	nlrp3inflammasome->pro-caspase-1	FALSE
418	2-5-oa->rnasel	FALSE
415.5	karyopherin_beta_3->pb1_ipo5_complex	TRUE
403.15	nep/ns2->vrnp:m1:nep	FALSE
397.75	h+->low_ph	TRUE
394.833	npc->np_importcomplex	FALSE
386.5	ha->ha_cleavaged	FALSE
384.833	pa->pa_hcle_binding	FALSE
380	erk->vatpase	FALSE
376.583	pb2-hsp90_complex->hsp90	FALSE
366	ns1->ns1protein_ns1mrna_binding	FALSE
363	capped_ns_mrna_complex->capped_ns1_mrna_complex	FALSE
355.429	uaf56_thocomplex->uap56	FALSE
354	pkc->pb1-f2	FALSE
350	elf2-gtp-complex->ternarycomplex	FALSE
347	ips1_rig-i_ikki_tbk1->ips1_rig-i_tbk1_ikki_ikk_alpha__ikk_beta_	FALSE
340.917	aly->spliced_viral_mrna_export1	FALSE
340.167	np->np_importcomplex	FALSE
337.5	npc->vrnp:m1:nep	FALSE
333.887	host-mrna_intron-containing_export3->pabp2	FALSE
331.479	uap56->np-viralrnpcomplex	FALSE
322.048	lowph->g-p-ha2trimer:lpidraftcomplex	FALSE
322	nfkb(p50/p65)->inf-alpha	FALSE
321.048	lowph->vrnp_complex	FALSE
319.463	host-mrna_intron-containing_export3->exon-junction-complex	FALSE
319	apoptosis->celldeath	TRUE
318.448	vrnp_complex->vrnps_importin-alpha_complex	FALSE
315.333	vrnps->vrnp_mcm_complex	FALSE
315	isolationmembrane(im)->autophagosome	FALSE
310.048	g-p-ha2trimer:lpidraftcomplex->vrnps_importin-alpha_complex	FALSE
309.5	crm1->vrnp-m1-nepexportcomplex	FALSE
309	apoptosome->caspase3/7	FALSE
307.483	erk->nep/ns2	FALSE
303.9	npc->rangtpase	FALSE
299.2	tap_p15_complex->uaf56_thocomplex	FALSE
299	p38->mk2/3	FALSE
298.611	pa->pa-pb1_import_complex	FALSE
298.417	lipidraft->gnatetramer:lpidraft	FALSE
296	viraldsrna_tlr3_trif_tbk1_ikk_epsilon_->irf3/7pathway	TRUE
295	aif->necrosis	TRUE
294	autolysosome->sa6306_degraded	TRUE
293.546	host-mrna_intron-containing_export3->cbc	FALSE
291	il-1r->chemokines	TRUE
289	host_mrna_transcription->intronless_br_host_mrna	TRUE
289	il-1_beta_->pro-il-1_beta_	TRUE
289	il-18->pro-il-18	TRUE
287	akt->bad	FALSE
287	nlrp3inflammasome->proinflammatorycytokine(e.g.il-1beta)induction	TRUE
286	nlrp3inflammasome->asc	FALSE
286	nlrp3inflammasome->nlrp3	FALSE
285.5	80srobosome->40sribosomal_br_complex	FALSE
283	egfr_cbl_grb2_epsin1->clathrin-coatedmembrane	FALSE
283	pb1->pb1_ipo5_complex	FALSE
281.546	cbc->host-mrna_intron-containing_export1	FALSE
280	egfr_cbl_grb2_eps15->eps15	FALSE
280	tnf_alpha_->tnfr1	TRUE
278.583	m1->vrnp:m1forexport	FALSE
278	ifns->2-5-oa	FALSE
278	i_kappa_b->sa7182_degraded	FALSE
278	i_kappa_b->ubquitin	FALSE
277	m2->beclin-1_atg6_m2	FALSE
277	akt->caspase9	FALSE
277	erk->cytokines	TRUE
277	akt->gsk3b	FALSE
277	npc->hostfactormrnaexport	TRUE
277	sialic_receptor_ha_binding->host_receptor_ha_binding	FALSE
277	nfkb(p50/p65)->inflamatorygenes	TRUE
277	tak1->mkk3/6p38signaling	FALSE
277	tak1->mkk4/7jnksignaling	FALSE
277	akt->mtorpathway	FALSE
277	ns1->ns1_magi1/2/3	FALSE
277	irak4->tollip	FALSE
276.833	uaf56_thocomplex->tho_complex	TRUE
276	np_importcomplex->importinalpha3	FALSE
276	ns1_import_complex->importinbeta	FALSE
276	vrnp_importin-alpha-and-beta1_complex->importinbeta-1	FALSE
276	m1->m1_hsc70_complex	FALSE
276	ns1->ns1_dlg1	FALSE
276	ns1->ns1_dsrna	FALSE
276	pip3->pdk1	FALSE
276	rangtpase->pi	FALSE
276	p38->rantes	FALSE
276	nep/ns2->sumoylatednep/ns2	FALSE
276	np->sumoylatednp	TRUE
276	ns1->sumoylatedns1	FALSE
276	pb1->sumoylatedpb1	FALSE
276	traf6->tlr3_traf6	FALSE
275.258	gnatetramer:lpidraft->sialic-acid_containing-receptor	FALSE
275	ns1->ns1_scrib	FALSE
275	pip3->pip2	FALSE
275	m1->sumoylated_m1	TRUE
274.944	rangtpase->karyopherin_beta_3	FALSE
273.917	exon-junction-complex->spliced_viral_mrna_export1	FALSE
273.5	40sribosomal_br_complex->40s:elf3:elf1a	FALSE
272	p58_hsp70_complex->perk	FALSE
271	m2->hsp40_p58_super_ipk_endsuper_	FALSE
271	hsp40->hsp40_p58ipk_p52ripk_complex	FALSE
271	p52_super_ipk_endsuper_->hsp40_p58ipk_p52ripk_complex	FALSE
270	pa_hcle_binding->viral_polymerase_hcle_complex	FALSE
269	p58_super_ipk_endsuper_->hsp40_p58ipk_p52ripk_complex	FALSE
268	ns1->ns1_pkr_pact_complex	FALSE
267	arylsulfatasea->galactosylceramide	FALSE
267	ceramide_galactosyltransferase->galactosylceramide	FALSE
267	mft1->galactosylceramide	FALSE
267	s1p->s1p_s1pr	FALSE
267	s1preceptors->s1p_s1pr	FALSE
267	cerebroside_sulfotransferase->sulfatide	FALSE
267	tlr3->viraldsrna_tlr3	FALSE
267	trif->viraldsrna_tlr3_trif	FALSE
266.5	vrnp_importin-alpha-and-beta1_complex->vrnp_import_complex	TRUE
266	ifn-gamma->ifngr1	TRUE
266	rip1->viraldsrna_trl3_trif_rip1	FALSE
265.833	rangtpase->vrnpexportcomplex	FALSE
265	elf1a->40s:elf3:elf1a	FALSE
265	elf3subunits_br_complex->40s:elf3:elf1a	FALSE
265	calnexin->ha	FALSE
265	calreticulin->ha	FALSE
265	erp57->ha	FALSE
265	hat/tmprss11d->hatrimer:lipidraftcomplex	FALSE
265	tmprss2->hatrimer:lipidraftcomplex	FALSE
265	tmprss4->hatrimer:lipidraftcomplex	FALSE
265	furin->ha_cleavaged	FALSE
265	tmprss13/mspl->ha_cleavaged	FALSE
265	tpsb2->ha_cleavaged	FALSE
265	viral_infection->host-factors_transcription	TRUE
265	inf-beta->ifn-beta	FALSE
265	ikk_beta_->ikkcomplex	FALSE
265	nemo/ikk_gamma_->ikkcomplex	FALSE
265	ikki_tbk1->ips1_rig-i_ikki_tbk1	FALSE
265	traf3->ips1_rig-i_ikki_tbk1	FALSE
265	ikk_alpha__ikk_beta_->ips1_rig-i_tbk1_ikki_ikk_alpha__ikk_beta_	FALSE
265	irf9->isgf3(stat1_stat2_irf9)	FALSE
265	pias->isgs:ifn-stimulatedgenes	FALSE
265	usp11->np	FALSE
265	nucleophosmin->np-viralrnpcomplex	FALSE
265	tat-sf1->np-viralrnpcomplex	FALSE
265	cdks->ns1	FALSE
265	hcle->pa_hcle_binding	TRUE
265	pten->pip2	FALSE
265	rack1->pkc-rack1_complex	TRUE
265	negativestrandvrna->rig-i_negativestrandvrna	FALSE
265	sialic-acid_receptor_sialic_acid->sialic_receptor_ha_binding	FALSE
265	socs->stat1_stat2	FALSE
265	tbk1->tab1_tab2/3_tak1	FALSE
265	met-trna->ternarycomplex	FALSE
265	myd88->tlr7_myd88	FALSE
265	ssrna->tlr7_myd88	FALSE
265	tlr7->tlr7_myd88	FALSE
265	fpps->viperin_fpps	FALSE
265	tbk1_ikk_epsilon_->viraldsrna_tlr3_trif_tbk1_ikk_epsilon_	FALSE
265	eif4f->viral_mrna_translation_complex	FALSE
265	staufen->viral_mrna_translation_complex	FALSE
265	svrna->viral_rna	FALSE
265	mcm_complx->vrnp_mcm_complex	FALSE
265	p-tefb->vrnps_host-mrna_binding	FALSE
265	sfpq/psf->vrnps_host-mrna_binding	FALSE
265	ifitm1-2-3->vrnps_importin-alpha_complex	FALSE
265	pkc_beta_ii->vrnps_importin-alpha_complex	FALSE
264.833	tho_complex->trex_complex	TRUE
264	eif2b->elf2-gtp-complex	FALSE
264	cpsf->host_mrna_transcription	FALSE
264	importinalpha3->np_importcomplex	FALSE
264	importinbeta->ns1_import_complex	FALSE
264	pact->pkr	FALSE
264	rangap->rangdpase	FALSE
264	rcc1->rangtpase	FALSE
264	hsc70->vrnp:m1forexport	FALSE
264	importinbeta-1->vrnp_importin-alpha-and-beta1_complex	FALSE
263	srproteins->intronless_viral_mrna_tap-p15_binding	FALSE
263	eif4gi->viral_mrna_translation_complex	FALSE
263	grsf-1->viral_mrna_translation_complex	FALSE
263	pabp1->viral_mrna_translation_complex	FALSE
262	scrib->jak/statsignaling	FALSE
262	crm1_rangtpase_gdp_complex->rangtpase	FALSE
261.5	f1fo-atpase->h+	FALSE
261.5	spliced_viral_mrna_export1->uap56	FALSE
261	epsin1->sialic_receptor_ha_binding	FALSE
261	sumo->sumoylated_m1	FALSE
258	nfkbpathway->ifnsstimulatedgenes	FALSE
258	pkr->p58ipk_p88ipk_mk2/3_pkrcomplex	FALSE
258	npc->pb1	FALSE
256.75	pb2-hsp90_complex->pb1-pb2-hsp90_complex	FALSE
255.6	m1_vrnps_complex->m1	FALSE
254	hpai->ha_cleavaged	FALSE
253.667	tubulin->g-p-hatrimer:lpidraftcomplex	FALSE
253.155	host-mrna_intron-containing_export2->host-mrna_intron-containing_export3	FALSE
250	tlrsignaling->nfkbpathway	FALSE
250	ips-1->pb2_ips-1	FALSE
249	hsp70->hsp70_hsp40_p58ipk_complex	FALSE
247	atp->vatpase	FALSE
246.667	viral_polymerase_hcle_complex->crna	FALSE
239	dsrna->pkr	FALSE
238.852	m2->virus_assembly	FALSE
237.167	gtp->elf2-gtp-complex	FALSE
237	ns1-bp->capped_ns1_mrna_complex	FALSE
236.883	aly->uaf56_thocomplex	FALSE
235.452	importinalpha->pb2-hsp90_complex	FALSE
235.333	2-5-oa->apoptosis	FALSE
235	spliceosome->capped_nep/ns2_mrna_complex	FALSE
228.878	ns1->ns1_tap_p15	FALSE
225.167	vrnp:m1:nep->yb-1	FALSE
223.667	hsp90->pb1-hsp90_complex	FALSE
222.922	tap_p15_complex->uap56	FALSE
221.5	hsp90->pb2-hsp90_complex	FALSE
218.821	npc->pb1-pb2-hsp90_complex	FALSE
217.967	pdk1->pkc	FALSE
212.8	ns1->ns1_trim25	FALSE
212.333	importinalpha->ns1_import_complex	FALSE
211.206	capped_host_mrna->vrnps_host-mrna_binding	FALSE
210.8	ns1->isgylatedns1	FALSE
200	ns1->adp	FALSE
198.5	host-mrna_intron-containing_export1->host-mrna_intron-containing_export2	FALSE
196.733	akt->yb-1	FALSE
195.167	copicoatomer->ha	FALSE
195.167	copiicoat->ha	FALSE
194.897	rna_polymerase_ii->vrnps_host-mrna_binding	FALSE
192.5	nep/ns2->crnp	FALSE
190.733	vrnpexportcomplex->vrnp:m1:nep	FALSE
187.583	npc->pa_hcle_binding	FALSE
185.263	host-mrna_intron-containing_export3->aly	FALSE
184.167	dynein->g-p-hatrimer:lpidraftcomplex	FALSE
182.667	np->crnp	FALSE
182.5	g-p-hatrimer:lpidraftcomplex->hatrimer:lipidraftcomplex	FALSE
181.5	actin->g-p-hatrimer:lpidraftcomplex	FALSE
176.221	vrnps->crnp	FALSE
174.833	pabp2->host-mrna_intron-containing_export2	FALSE
172.889	gnatetramer:lpidraft->virion	FALSE
167.8	host_mrna->hostprotein	FALSE
161.083	aly->trex_complex	FALSE
158.25	budding_virus->sulfatide_na_binding	FALSE
157.641	aly->host-mrna_intron-containing_export1	FALSE
157.428	uap56->host-mrna_intron-containing_export1	FALSE
155.333	caspase-1->apoptosis	FALSE
152.556	pa-pb1_import_complex->karyopherin_beta_3	FALSE
149.422	pabp2->aly	FALSE
148.267	elf2-gdp-complex->gdp	FALSE
147.333	pi3k->apoptosis	FALSE
145.905	pa->viral_polymerase_complex(rdrp)	FALSE
144.756	tap_p15_complex->aly	FALSE
143.75	pb2->pb2-hsp90_complex	FALSE
142.5	np_importcomplex->importinalpha1	FALSE
142	pro-caspase-1->caspase-1	FALSE
141.39	pa-pb1_complex->viral_polymerase_complex(rdrp)	FALSE
140	rnasel->vrna_degradation	FALSE
140	viral_rna->vrna_degradation	FALSE
139	pb1->pb1_pb1-f2_complex	FALSE
139	pb1-f2->pb1_pb1-f2_complex	FALSE
135.5	hrb->vrnp:m1:nep	FALSE
134.5	mxa->vrnp:m1:nep	FALSE
134.321	npc->pa	FALSE
129.5	hrb->yb-1	FALSE
129.22	pabp2->ns1_pabpn1	FALSE
128.5	mxa->yb-1	FALSE
128.25	host-mrna_intron-containing_export1->aly	FALSE
127.321	npc->pb2-hsp90_complex	FALSE
125.733	ran-gdp->gdp	FALSE
121.817	ha_sulfatide_binding->crm1	FALSE
121.75	low_ph->sulfatide_na_binding	FALSE
120.869	sialic-acid_containing-receptor->budding_virus	FALSE
120.833	erk->m1	FALSE
114	rab11-fip_complex->g-p-hatrimer:lpidraftcomplex	FALSE
114	npc->pa-pb1_import_complex	FALSE
113.083	uap56->trex_complex	FALSE
112.817	ha_sulfatide_binding->crm1_rangtpase_gdp_complex	FALSE
112.817	ha_sulfatide_binding->orthophosphate	FALSE
112.683	vrnpexportcomplex->crm1	FALSE
108.179	host-mrna_intron-containing_export2->uaf56_thocomplex	FALSE
107.183	vrnpexportcomplex->orthophosphate	FALSE
106.183	vrnpexportcomplex->crm1_rangtpase_gdp_complex	FALSE
104.111	budding_virus->virion	FALSE
103.111	budding_virus->sialic-acid_containing-receptor	FALSE
98.75	rab11-fip_complex->hatrimer:lipidraftcomplex	FALSE
98.2	elf2-gdp-complex->hostprotein	FALSE
98	tak1->mkk3/6	FALSE
88	capped_ns1_mrna_complex->ns1protein_ns1mrna_binding	TRUE
87.9167	uap56->spliced_viral_mrna_export1	FALSE
85	npc->crm1	FALSE
84.5	hatrimer:lipidraftcomplex->virus_assembly	FALSE
82.6905	pb2-hsp90_complex->viral_polymerase_complex(rdrp)	FALSE
80	ifn-alpha->ifnar1-2	FALSE
78	ha_sulfatide_binding->vrnp:m1:nep	FALSE
71.2381	pb1-pb2-hsp90_complex->viral_polymerase_complex(rdrp)	FALSE
70	procaspase8->caspase8	TRUE
69.5	actin->sialic_receptor_ha_binding	FALSE
69.5	dynein->sialic_receptor_ha_binding	FALSE
68	k+efflux_br_(lowk+)->nlrp3inflammasome	FALSE
64.2	trim25->ns1_trim25	FALSE
61	copicoatomer->m2	FALSE
61	copiicoat->m2	FALSE
60	caspase8->tbid	FALSE
58	k+->k+efflux_br_(lowk+)	TRUE
57	ifns->adp	FALSE
57	npc->crm1_rangtpase_gdp_complex	FALSE
57	npc->orthophosphate	FALSE
53.794	capped_host_mrna->host_mrna_transcription	FALSE
49	tbid->pb1-f2_ptpc	FALSE
48.1222	tap_p15_complex->ns1_tap_p15	FALSE
46.0333	pdk1->akt	FALSE
46	ikkcomplex->nfkbpathway	FALSE
43.0028	rna_polymerase_ii->host_mrna_transcription	FALSE
39.75	rab11-fip_complex->m2	TRUE
33.5459	exon-junction-complex->host-mrna_intron-containing_export1	FALSE
30	caspase3/7->apoptosis	FALSE
30	autophagosome->autolysosome	FALSE
30	fadd->procaspase8	FALSE
30	fas->procaspase8	FALSE
28	tgf-beta1->apoptosis	FALSE
27.3333	spliceosome->host-mrna_intron-containing_export1	FALSE
27	ns1-bp->intron_containing_br_host-mrna	FALSE
26.8333	gtp->rangtpase	FALSE
26	aif->apoptosis	FALSE
25.1	rna_polymerase_ii->viral_rna	FALSE
25	bax->cytoc	FALSE
24	classiiipi3kcomplex_atg14->isolationmembrane(im)	FALSE
21	tbid->bax	FALSE
21	mk2/3->p58ipk_p88ipk_mk2/3_pkrcomplex	FALSE
20	momp->cytoc	FALSE
20	irf3/7pathway->ifnsstimulatedgenes	TRUE
20	hsp70->vrnp:m1forexport	FALSE
19.5	gnatetramer:lpidraft->virus_assembly	FALSE
18	caspase8->caspase3/7	FALSE
18	bcl-2->momp	FALSE
16	flip->fadd	TRUE
16	fasl->fas	TRUE
16	p2x7->k+	FALSE
16	pannexin1->k+	FALSE
15.3333	dsrna->ask-1	FALSE
15	s1p_s1pr->gproteinsignaling	FALSE
15	ips-1->ips-1_rig-i	TRUE
15	gproteinsignaling->sialic-acid_containing-receptor	FALSE
15	tlrsignaling->tak1	FALSE
14	intronless_br_host_mrna->host_mrna	FALSE
14	atp->k+	FALSE
14	cathepsinb->nlrp3inflammasome	FALSE
14	ros->nlrp3inflammasome	FALSE
13	asc->nlrp3inflammasome	FALSE
13	nlrp3->nlrp3inflammasome	FALSE
13	bid->tbid	FALSE
12	pi3k->adp	FALSE
12	bad->apoptosis	FALSE
12	hsp70_hsp40_p58ipk_complex->p58_hsp70_complex	FALSE
11.3333	dynein->gnatetramer:lpidraft	FALSE
11.3333	tubulin->gnatetramer:lpidraft	FALSE
11	hpai->ca+	FALSE
11	hsp70_hsp40_p58ipk_complex->hsp40	FALSE
10	beclin_bcl-2->bcl-2	FALSE
10	beclin1->classiiipi3kcomplex_atg14	FALSE
10	60sribosomal_br_complex->hostprotein	FALSE
10	ca+->mmploss	TRUE
10	ca+->momp	FALSE
9.4	m1_vrnps_complex->vrnp_complex	FALSE
9	actin->gnatetramer:lpidraft	FALSE
9	bcl-xl->momp	FALSE
8.83333	copicoatomer->na	FALSE
8.83333	copiicoat->na	FALSE
8	mmploss->aif	FALSE
8	tbid->bak	FALSE
8	mmploss->cytoc	FALSE
8	rab11-fip_complex->gnatetramer:lpidraft	FALSE
8	pkr->ns1_pkr_pact_complex	FALSE
7	bak_baxcomplex->bax	FALSE
7	beclin_bcl-2->beclin1	FALSE
6.66667	dsrna->viraldsrna_tlr3	FALSE
6	sulfatide->sulfatide_na_binding	FALSE
5	2-5-oas->2-5-oa	FALSE
5	atp->2-5-oa	FALSE
5	dsrna->2-5-oa	FALSE
5	erk->adp	FALSE
5	apaf1->apaf1_cytoc	FALSE
5	atg14->classiiipi3kcomplex_atg14	FALSE
5	pik3c3/_br_vps34->classiiipi3kcomplex_atg14	FALSE
5	pik3r4->classiiipi3kcomplex_atg14	FALSE
5	cbl->egfr_cbl_grb2_polyub	FALSE
5	grb2->egfr_cbl_grb2_polyub	FALSE
5	gpcr->gproteinsignaling	TRUE
5	hsp40->hsp40_p58_super_ipk_endsuper_	FALSE
5	gproteinsignaling->virion	FALSE
4	ptpc->aif	FALSE
4	procaspase9->apoptosome	FALSE
4	virusentry->clathrin-/caveolinindependent	FALSE
4	virusentry->clathrin-mediated	FALSE
4	ptpc->cytoc	FALSE
4	eps15->egfr_cbl_grb2_eps15	FALSE
4	atgcomplex->isolationmembrane(im)	FALSE
4	phagophore->isolationmembrane(im)	FALSE
4	pro-caspase-1->nlrp3inflammasome	FALSE
4	hsp40_p58ipk_p52ripk_complex->p52_super_ipk_endsuper_	FALSE
4	virusattachment->virusentry	FALSE
3.5	60sribosomal_br_complex->80srobosome	FALSE
3	lc3-ii->autophagosome	FALSE
3	procaspase3/7->caspase3/7	FALSE
3	clathrin-mediated->endocytosis	FALSE
3	elf2-gtp-complex->hostprotein	FALSE
3	pro-il-1_beta_->il-1_beta_	FALSE
3	atf-2_c-jun_ap-1->rantes	TRUE
3	ckii->sialic-acid_containing-receptor	FALSE
3	tetherin->sialic-acid_containing-receptor	FALSE
3	ifitm1-2-3->virusentry	FALSE
3	actin->vrnp:m1:nep	FALSE
2.66667	spliceosome->capped_m2_mrna_complex	FALSE
2.5	f1fo-atpase->sialic-acid_containing-receptor	FALSE
2.5	rab11-fip_complex->vrnp:m1:nep	FALSE
2	scrib->apoptosis	FALSE
2	classiiipi3kcomplex_uvrag->autolysosome	FALSE
2	lysosome->autolysosome	FALSE
2	beclin1->beclin-1_atg6_m2	FALSE
2	epsin1->clathrin-mediated	FALSE
2	crm1_rangtpase_gdp_complex->crm1	FALSE
2	rna_polymerase_ii->crna	FALSE
2	epsin1->egfr_cbl_grb2_epsin1	FALSE
2	clathrin-/caveolinindependent->endocytosis	FALSE
2	epsin1->eps15	FALSE
2	mek5->erk5	FALSE
2	sulfatide->galactosylceramide	FALSE
2	eif4gi->host_mrna	FALSE
2	grsf-1->host_mrna	FALSE
2	pabp1->host_mrna	FALSE
2	srproteins->host_mrna	FALSE
2	dsrna->mek5	FALSE
2	hsp70->p52_super_ipk_endsuper_	FALSE
2	ptpc->pb1-f2_ptpc	FALSE
2	mxa->progenyvrnps	FALSE
2	actin->yb-1	FALSE
2	rab11-fip_complex->yb-1	FALSE
1	2-5-oas->adp	FALSE
1	atp->adp	FALSE
1	dsrna->adp	FALSE
1	vatpase->adp	FALSE
1	bak_baxcomplex->bak	FALSE
1	procaspase9->caspase9	TRUE
1	ap-2->clathrin-coatedmembrane	FALSE
1	clathrin->clathrin-coatedmembrane	FALSE
1	ifitm1-2-3->endocytosis	FALSE
1	rab5->endocytosis	FALSE
1	vps4->endocytosis	FALSE
1	rab7->fusion	TRUE
1	eif2b->gdp	FALSE
1	gtp->gdp	FALSE
1	rcc1->gdp	FALSE
1	natetramer:lpidraft->host_receptor_ha_binding	FALSE
1	p58_super_ipk_endsuper_->hsp40_p58_super_ipk_endsuper_	FALSE
1	pro-il-18->il-18	FALSE
1	pro-il-33->il-33	TRUE
1	ips-1->ips-1:nlrx1	FALSE
1	nlrx1->ips-1:nlrx1	TRUE
1	high_body_br_temparature->m1_hsc70_complex	FALSE
1	hsc70->m1_hsc70_complex	FALSE
1	gtpsupply->mrnasynthesis	TRUE
1	cpsf->ns1_cpsf_binding	TRUE
1	dlg1->ns1_dlg1	FALSE
1	hpai->ns1_dlg1	FALSE
1	dsrna->ns1_dsrna	FALSE
1	magi1/2/3->ns1_magi1/2/3	TRUE
1	ns1-bp->ns1_ns1-bp_complex	FALSE
1	pact->ns1_pkr_pact_complex	FALSE
1	hpai->ns1_scrib	FALSE
1	scrib->ns1_scrib	FALSE
1	p58_super_ipk_endsuper_->p58ipk_p88ipk_mk2/3_pkrcomplex	FALSE
1	rangap->pi	FALSE
1	il-33->pro-il-33	TRUE
1	26sproteasome->sa7182_degraded	FALSE
1	sialic-acid_receptor_sialic_acid->sialic_acid	FALSE
1	sialic-acid_receptor_sialic_acid->sialic_acid_binding_receptor	FALSE
1	sumo->sumoylatednep/ns2	TRUE
1	sumo->sumoylatednp	FALSE
1	sumo->sumoylatedns1	FALSE
1	sumo->sumoylatedpb1	FALSE
1	tlr3->tlr3_traf3	FALSE
1	traf3->tlr3_traf3	FALSE
1	tlr3->tlr3_traf6	FALSE
1	trail->trail-r	TRUE
1	26sproteasome->ubquitin	FALSE
1	ckii->virion	FALSE
1	f1fo-atpase->virion	FALSE
1	tetherin->virion	FALSE
0	aif->aif	FALSE
0	akt->akt	FALSE
0	apaf1->apaf1	TRUE
0	ask-1->ask-1	TRUE
0	atf-2_c-jun_ap-1->atf-2_c-jun_ap-1	TRUE
0	bad->bad	TRUE
0	ca+->ca+	TRUE
0	caspase9->caspase9	TRUE
0	caspase-1->caspase-1	FALSE
0	caspase3/7->caspase3/7	FALSE
0	crm1->crm1	FALSE
0	cytoc->cytoc	FALSE
0	dsrna->dsrna	FALSE
0	egfr->egfr	FALSE
0	elf2-gdp-complex->elf2-gdp-complex	FALSE
0	erk->erk	FALSE
0	erk5->erk5	FALSE
0	gnatetramer:lpidraft->gnatetramer:lpidraft	FALSE
0	g-p-hatrimer:lpidraftcomplex->g-p-hatrimer:lpidraftcomplex	FALSE
0	g-p-ha2trimer:lpidraftcomplex->g-p-ha2trimer:lpidraftcomplex	TRUE
0	h+->h+	FALSE
0	ha->ha	TRUE
0	host_mrna->host_mrna	FALSE
0	host-mrna_intron-containing_export3->host-mrna_intron-containing_export3	FALSE
0	i_kappa_b->i_kappa_b	TRUE
0	i_kappa_b_nf_kappa_b->i_kappa_b_nf_kappa_b	FALSE
0	ifn-alpha->ifn-alpha	FALSE
0	ifn-beta->ifn-beta	TRUE
0	ifns->ifns	TRUE
0	ikkcomplex->ikkcomplex	FALSE
0	ikk_alpha_->ikk_alpha_	TRUE
0	ikk_beta_->ikk_beta_	TRUE
0	il-1_beta_->il-1_beta_	TRUE
0	il-18->il-18	TRUE
0	il-33->il-33	TRUE
0	inf-alpha->inf-alpha	FALSE
0	ips-1->ips-1	TRUE
0	irak1->irak1	FALSE
0	irak4->irak4	FALSE
0	irf3->irf3	TRUE
0	irf7->irf7	TRUE
0	isgf3(stat1_stat2_irf9)->isgf3(stat1_stat2_irf9)	TRUE
0	jnk->jnk	FALSE
0	k+->k+	FALSE
0	m1->m1	TRUE
0	m2->m2	TRUE
0	mek1/2->mek1/2	FALSE
0	mek5->mek5	TRUE
0	mk2/3->mk2/3	TRUE
0	mkk3/6->mkk3/6	FALSE
0	mkk4/7->mkk4/7	FALSE
0	na->na	TRUE
0	nemo/ikk_gamma_->nemo/ikk_gamma_	TRUE
0	nep/ns2->nep/ns2	TRUE
0	nfkb(p50/p65)->nfkb(p50/p65)	TRUE
0	nlrp3inflammasome->nlrp3inflammasome	FALSE
0	np->np	FALSE
0	np_importcomplex->np_importcomplex	TRUE
0	ns1->ns1	FALSE
0	ns1_import_complex->ns1_import_complex	FALSE
0	p38->p38	TRUE
0	pa->pa	TRUE
0	pabp2->pabp2	FALSE
0	pa-pb1_import_complex->pa-pb1_import_complex	TRUE
0	pb1->pb1	FALSE
0	pb1-f2->pb1-f2	FALSE
0	pb1-pb2-hsp90_complex->pb1-pb2-hsp90_complex	TRUE
0	pb2->pb2	FALSE
0	pb2-hsp90_complex->pb2-hsp90_complex	FALSE
0	pdk1->pdk1	FALSE
0	perk->perk	FALSE
0	pi3k->pi3k	FALSE
0	pkc->pkc	FALSE
0	pkc_beta_ii->pkc_beta_ii	TRUE
0	pkr->pkr	TRUE
0	raf->raf	TRUE
0	ras->ras	FALSE
0	rig-i->rig-i	FALSE
0	rig-i_negativestrandvrna->rig-i_negativestrandvrna	TRUE
0	rna_polymerase_ii->rna_polymerase_ii	TRUE
0	rnasel->rnasel	FALSE
0	ros->ros	TRUE
0	sialic_receptor_ha_binding->sialic_receptor_ha_binding	FALSE
0	stat1_stat2->stat1_stat2	TRUE
0	sulfatide->sulfatide	TRUE
0	tab2/3->tab2/3	FALSE
0	tak1->tak1	FALSE
0	tap_p15_complex->tap_p15_complex	FALSE
0	tgf-beta1->tgf-beta1	FALSE
0	tollip->tollip	FALSE
0	traf6->traf6	FALSE
0	trim25->trim25	TRUE
0	uap56->uap56	TRUE
0	vatpase->vatpase	FALSE
0	viperin->viperin	TRUE
0	vrnp:m1:nep->vrnp:m1:nep	FALSE
0	vrnp_import_complex->vrnp_import_complex	FALSE
0	yb-1->yb-1	TRUE
